# Supplementary material for: Somatostatin binds to the human amyloid β peptide and favors the formation of distinct oligomers
Source: eLife. 2017 Jun 26;6:e28401. doi: 10.7554/eLife.28401 (PMC5505701; doi:10.7554/eLife.28401)
Supplement: Figure 1—source data 1. — DOI: http://dx.doi.org/10.7554/eLife.28401.004 [file elife-28401-fig1-data1.xlsx]

## Sheet: 23A_25B_35C_OF_proteingroups_ra
Accession	Description	Sum(Coverage)	Sum(# Proteins)	Sum(# Unique Peptides)	Sum(# Peptides)	Sum(# PSMs)	A6: 126/131	A6: 126/131 Count	A6: 126/131 Variability [%]	A6: 127/131	A6: 127/131 Count	A6: 127/131 Variability [%]	A6: 128/131	A6: 128/131 Count	A6: 128/131 Variability [%]	A6: 129/131	A6: 129/131 Count	A6: 129/131 Variability [%]	A6: 130/131	A6: 130/131 Count	A6: 130/131 Variability [%]	B6: 126/131	B6: 126/131 Count	B6: 126/131 Variability [%]	B6: 127/131	B6: 127/131 Count	B6: 127/131 Variability [%]	B6: 128/131	B6: 128/131 Count	B6: 128/131 Variability [%]	B6: 129/131	B6: 129/131 Count	B6: 129/131 Variability [%]	B6: 130/131	B6: 130/131 Count	B6: 130/131 Variability [%]	C6: 126/131	C6: 126/131 Count	C6: 126/131 Variability [%]	C6: 127/131	C6: 127/131 Count	C6: 127/131 Variability [%]	C6: 128/131	C6: 128/131 Count	C6: 128/131 Variability [%]	C6: 129/131	C6: 129/131 Count	C6: 129/131 Variability [%]	C6: 130/131
IPI00000816.1	Isoform 1 of 14-3-3 protein epsilon	0.7059	5	5	19	45	1.157	1		0.986	1		1.411	1		0.854	1		1.195	1		1.52	2	16.2	1.125	2	22.7	1.029	2	92.2	0.891	2	22.2	1.646	2	45.5				1.432	8	74.5	1.113	8	77.1	0.911	8	31.3	0.949
IPI00216319.3	14-3-3 protein eta	0.3862	7	1	14	44	1.132	2	3.2	0.616	2	79.1	0.929	2	68.4	1.013	2	25.7	1.275	2	9.7	1.317	2	38.8	1.004	2	40.8	1.348	2	39.9	0.854	2	15.7	1.402	2	75.4				1.001	3	12.3	0.84	3	14.5	0.962	3	16.5	0.835
IPI00220642.7	14-3-3 protein gamma	0.7814	6	5	22	81	1.132	2	3.2	0.616	2	79.1	0.929	2	68.4	1.013	2	25.7	1.275	2	9.7	1.695	3	86.7	1.004	2	40.8	1.747	3	56	0.895	3	8.7	2.205	3	54.1				1.457	9	60.4	1.507	9	105.7	0.962	9	36.7	1.321
IPI00018146.1	14-3-3 protein theta	0.7673	6	3	20	56	1.132	2	3.2	0.616	2	79.1	0.929	2	68.4	1.013	2	25.7	1.275	2	9.7	1.695	3	86.7	0.86	3	16.4	1.747	3	89.7	0.87	3	12.9	2.205	3	224.9				0.96	4	15.7	1.015	4	36.4	0.868	4	23.8	0.866
IPI00021263.3	14-3-3 protein zeta/delta	0.8735	12	8	22	122	1.157	1		0.986	1		1.411	1		0.854	1		1.195	1		1.473	3	21	0.738	3	17.3	1.747	3	15.4	0.847	3	14.5	1.778	3	32.7				1.559	24	37.2	1.375	23	33.9	1.119	24	36.3	1.448
IPI00472210.1	HLA class I histocompatibility antigen, B-82 alpha chain	0.3729	1	1	10	16																1.633	1		0.887	1		2.14	1		1.649	1		1.886	1
IPI00470920.1	Serine/threonine-protein phosphatase 2A 55 kDa regulatory subunit B delta isoform	0.468	9	1	16	31																																		1.874	1		4.733	1		0.965	1		3.518
IPI00003921.2	Isoform 1 of Protein 4.1	0.5822	11	5	48	153																																		1.946	17	100.8	1.757	17	40.1	1.161	17	37.3	1.501
IPI00002185.1	5-hydroxytryptamine receptor 2A	0.62	2	1	22	66																																		1.301	1		1.254	1		1.174	1		0.54
IPI00749237.1	6.8 kDa mitochondrial proteolipid	0.569	4	2	5	15																																		1.238	8	12.6	1.072	8	19.2	1.012	8	11.1	0.929
IPI00553177.1	Isoform 1 of Alpha-1-antitrypsin	0.5861	6	7	21	115	0.876	8	57.5	0.803	6	26.1	0.94	8	48.6	0.973	8	13	0.938	8	25.9	1.127	7	17.9	1.031	6	42.7	1.551	7	24.7	0.813	7	48	1.353	7	57.7				0.754	4	3.2	0.627	5	85.7	1	5	22.2	0.682
IPI00006608.1	Isoform APP770 of Amyloid beta A4 protein (Fragment)	0.6234	13	2	48	262	6.062	13	173.7	1.01	14	30.4	5.648	13	232.9	0.972	14	23.8	5.596	13	176	9.214	18	178.1	0.91	19	31.9	7.113	18	232.1	1.022	21	18.9	8.66	18	189.6				1.388	35	16.7	2.885	37	29.1	1.206	36	15.5	2.716
IPI00916402.1	Isoform 1 of AP2-associated protein kinase 1	0.5078	3	7	44	178	0.804	3	31.7	1.241	1		1.094	2	7.6	0.759	2	28.9	1.159	3	4.4	1.105	4	28.6	0.984	4	27.8	0.977	5	3.5	0.823	5	26.2	1.223	5	29.9
IPI00018206.4	Aspartate aminotransferase, mitochondrial	0.7326	3	26	48	617	1.255	69	19.4	0.841	67	36.5	1.353	67	27.7	1.046	68	15.6	1.174	68	18.6	1.182	87	31.9	0.722	84	36.4	1.231	86	40.3	0.98	87	13.7	1.513	85	27				1.101	46	66	1.412	46	73.4	0.973	45	43.2	1.136
IPI00017800.2	ATP-binding cassette sub-family A member 3	0.3298	2	1	48	78																																		1.964	1		1.914	1		1.788	1		2.17
IPI00297763.4	Retinal-specific ATP-binding cassette transporter	0.3348	2	1	60	102																																		0.358	1		1.53	1		1.758	1		2.088
IPI00293895.4	Isoform 1 of ATP-binding cassette sub-family A member 7	0.4161	2	1	77	124
IPI00873899.1	Isoform 1 of ATP-binding cassette sub-family F member 1	0.3692	4	2	23	37																																		0.625	2	30.6	0.21	2	7.4	0.563	2	17.1	0.363
IPI00465160.4	Isoform 1 of ATP-binding cassette sub-family F member 3	0.4274	2	1	38	76	1.3	1		1.225	1		1.292	1		1.659	1		1.754	1
IPI00329495.4	Isoform 1 of Actin-binding LIM protein 1	0.7249	15	8	55	173	1.015	2	75.9	0.694	2	14.5	1.052	2	43.5	0.957	2	20.2	1.267	2	64.3	0.963	2	13.7	1.076	2	40.5	1.421	2	14.7	0.691	2	19.8	1.086	2	3.4				0.947	10	83	1.382	10	259.4	1.126	10	23.8	1.121
IPI00002938.1	Activator of basal transcription 1	0.4743	1	1	15	31																																		0.491	1		0.414	1		0.977	1		0.503
IPI00026554.1	Amiloride-sensitive cation channel 5	0.3168	1	1	13	17																																								0.297	1		0.113
IPI00007776.1	Actin-like protein 6B	0.5305	1	1	18	31
IPI00020530.1	Acyl-coenzyme A thioesterase 13	0.9	2	5	15	138	1.001	22	18.1	0.763	20	26.4	1.042	22	38.9	0.979	21	21.3	0.949	20	24.9	1.002	18	30.2	0.766	17	51.3	1.014	17	40.3	0.975	18	22.9	1.31	18	30.7				1.97	11	27.9	1.231	11	27.1	0.898	11	13.1	1.113
IPI00008485.1	Cytoplasmic aconitate hydratase	0.243	2	2	15	18
IPI00299468.3	Acyl-CoA desaturase	0.415	2	1	10	18
IPI00220710.5	Isoform 1 of Acyl-coenzyme A thioesterase 9, mitochondrial	0.6196	6	5	31	83																																		1.148	6	97.1	5.453	6	88.1	0.895	3	13.5	5.231
IPI00003269.1	Beta-actin-like protein 2	0.7527	2	1	36	457	1.86	10	24.9	0.998	10	41.3	2.122	10	48.2	0.831	9	15	1.478	10	35.1	2.554	15	104.4	1.15	14	27.6	4.416	15	76.4	0.887	15	15.2	3.215	15	102.1				0.764	33	50.6	3.005	34	123.6	1.064	34	25.2	4.065
IPI00023006.1	Actin, alpha cardiac muscle 1	0.8912	25	6	41	651	1.802	21	18	0.835	21	34.8	1.875	22	34	0.85	20	20.5	1.508	21	36.9	3.816	36	104.2	1.077	34	44.3	5.303	36	124.8	0.916	34	18.6	4.5	36	100.7				0.869	101	65.2	3.349	104	152.8	1	103	31.8	4.065
IPI00154776.1	Actin-related protein T2	0.1989	2	1	6	8																3.587	1		0.278	1		3.08	1		0.906	1		4.696	1
IPI00029469.1	Beta-centractin	0.7606	4	2	26	220																7.944	7	46.7	0.773	6	24.2	7.558	7	43	0.863	7	31.5	8.094	7	37.1				1.59	38	49.9	3.415	39	58.1	1.059	36	23.2	3.079
IPI00029468.1	Alpha-centractin	0.7234	6	7	36	264	4.532	3	43.8	0.623	1		3.292	3	5.5	0.61	2	64.6	4.001	3	146.7	6.569	15	192	0.852	13	61.7	7.558	15	159.5	0.968	13	62.3	7.901	15	185.1				1.509	38	44.3	3.347	38	79.3	1.093	34	24.6	2.867
IPI00021903.1	Isoform Alpha of Disintegrin and metalloproteinase domain-containing protein 23	0.488	5	1	35	56																																		2.493	1		1.758	1		1.263	1		1.54
IPI00009992.2	Arf-GAP with dual PH domain-containing protein 1	0.4358	11	7	17	55				0.729	1					0.977	1																							0.974	15	59.6	0.84	15	51	0.984	15	32.8	0.922
IPI00019904.2	Isoform 1 of Beta-adducin	0.8196	11	27	74	960	0.939	34	26.5	0.999	37	45.5	1.027	40	30.9	0.916	36	23.2	1.026	39	35	1.187	79	27.1	1.015	76	30	1.251	76	27.8	0.924	75	22.3	1.24	76	30.2				0.908	84	88.7	0.822	77	102.8	0.9	85	24.6	0.738
IPI00033030.2	Proteasomal ubiquitin receptor ADRM1	0.1867	3	1	8	9																																		0.907	1		4.261	1		0.9	1		4.787
IPI00291467.7	ADP/ATP translocase 3	0.547	5	1	18	40																																		4.581	3	38.1	3.715	3	48.7	1.327	3	14.3	2.48
IPI00010420.2	ADP/ATP translocase 4	0.6889	2	1	27	77	1.351	1		1.236	1		1.382	1		1.392	1		1.695	1																				4.581	3	38.1	3.715	3	48.7	1.327	3	36.3	2.48
IPI00025869.1	Alpha-galactosidase A	0.31	1	1	9	22																																		1.709	1		1.326	1		1.109	1		1.491
IPI00304181.4	Isoform 1 of Protein argonaute-3	0.6012	7	2	46	91	1.586	2	114.8	1.315	2	99.1	3	2	13.1	1.441	2	32.8	1.686	2	19.7
IPI00374563.3	Agrin	0.6249	2	8	106	253	1.176	2	12.8	0.93	1		1.49	1		0.9	1		0.963	1																				1.047	4	26.1	1.012	4	43.6	1	6	5.2	0.912
IPI00856045.1	Isoform 1 of Protein AHNAK2	0.5722	2	3	227	392																																		0.1	2	552.4	0.124	2	233.9	0.739	2	10.1	0.274
IPI00021812.2	Neuroblast differentiation-associated protein AHNAK	0.6228	3	38	290	860	1.059	23	31.9	0.875	21	48.7	0.886	22	32.6	0.913	23	30.9	0.974	20	24.4	1.084	31	36.5	0.829	27	39.4	1.132	30	32.7	0.946	28	31.3	1.355	30	51.3				0.903	30	87.5	0.661	29	97.4	0.893	35	29.1	0.832
IPI00294840.6	Absent in melanoma 1 protein	0.4881	3	1	70	102																																		0.918	1		0.668	1		2.201	1		0.768
IPI00001453.2	Alpha-internexin	0.9238	1	25	69	423	1.041	7	61.6	0.782	8	41.4	1.036	7	23.2	1.041	7	5.9	1.202	7	77.7	2.495	16	121.8	0.889	16	50.6	2.389	17	100.9	0.972	15	36	2.826	17	79.8				1.302	71	77.6	2.207	73	170	1.116	69	34.4	1.894
IPI00930224.1	Isoform 4 of Adenylate kinase domain-containing protein 1	0.2732	5	1	48	72																1.61	1		0.749	1		1.365	1		1.019	1		2.153	1
IPI00396260.1	Aurora kinase A-interacting protein	0.6533	2	2	13	58	1.257	1		1.107	1		3.206	1					1.504	1		0.93	3	10.5	0.958	3	2.7	1.086	3	9.2	0.694	3	40.5	0.844	3	33.6				0.411	12	187.7	0.345	12	100.7	0.858	12	27.5	0.482
IPI00218914.5	Retinal dehydrogenase 1	0.5289	2	3	27	61																3.145	1		0.265	1		2.154	1		0.936	1		3.181	1
IPI00217871.4	Delta-1-pyrroline-5-carboxylate dehydrogenase, mitochondrial	0.5737	5	14	28	121																																		0.827	27	59	2.714	27	75.4	0.828	26	61.5	2.748
IPI00152432.2	Isoform 1 of Alanine aminotransferase 2	0.6807	2	1	22	36
IPI00006663.1	Aldehyde dehydrogenase, mitochondrial	0.6325	5	5	35	88																3.463	3	62.4	1.161	2	128.1	1.351	3	299.3	0.373	2	58.8	2.584	3	9				4.612	1		4.134	1		1.015	1		4.14
IPI00465439.5	Fructose-bisphosphate aldolase A	0.9533	5	21	47	515	1.182	29	23.5	0.836	25	27.2	1.248	28	24.4	0.983	23	19.2	1.147	27	28.7	2.014	30	51.6	0.738	27	42.7	1.989	30	57.4	1.011	28	25.7	2.065	30	49				1.188	77	51.1	1.038	78	105.9	0.993	80	34.9	1.032
IPI00064935.6	Alpha-protein kinase 3	0.3917	1	1	83	172																																		1.047	1		0.901	1		1.355	1		1.049
IPI00167391.4	Isoform 1 of Protein FAM123B	0.3692	2	1	30	50																																		0.664	1		1.143	1		1.036	1		0.888
IPI00384608.4	Isoform 1 of Protein FAM123A	0.5753	2	9	46	198	1.068	8	44.2	0.966	7	85.5	1.155	7	31.7	0.977	9	41	0.985	7	98.9	1.182	10	44.1	0.817	10	50.5	1.285	10	18.5	0.989	10	16.9	1.541	11	74.8				0.738	7	14.4	1.631	7	22	1.027	7	26.6	1.07
IPI00238262.4	Amphoterin-induced protein 2	0.4579	1	1	18	31																																		13.535	1		8.468	1		2.46	1		6.45
IPI00305486.3	Isoform 1 of Amphiphysin	0.7108	10	29	52	704	1.038	40	23.7	1.005	40	36.6	1.168	41	26.9	0.969	39	23.5	1.145	39	20	1.16	37	25.2	1.059	37	21.6	1.367	36	50.8	0.98	37	21.3	1.514	37	20.6				1.319	91	71.1	1.205	94	94.5	0.919	91	28.7	1.223
IPI00217831.4	Ankyrin repeat domain-containing protein 13A	0.322	1	1	15	26
IPI00464959.5	Ankyrin repeat domain-containing protein 34B	0.3891	1	1	24	33																2.435	1		2.101	1		1.843	1		1.318	1		2.774	1
IPI00943735.3	Isoform 1 of Ankyrin repeat domain-containing protein 36A	0.747	11	1	152	302																13.138	1		1.619	1		14.031	1		1.774	1		17.963	1
IPI00008554.1	Angiogenin	0.8912	1	4	16	70																																		0.598	18	17.8	0.542	18	35.6	0.989	18	17.8	0.678
IPI00921566.2	Ankyrin-3	0.6054	12	1	306	713																																		0.641	5	20.2	0.58	5	20.1	0.859	5	9.7	0.659
IPI00441473.3	Protein arginine N-methyltransferase 5	0.3925	5	1	20	34	1.685	1		0.488	1		1.587	1		0.83	1		1.062	1
IPI00176931.5	Isoform 1 of Ankyrin repeat domain-containing protein 29	0.7309	2	1	26	50																																		3.494	1		5.739	1		2.144	1		4.544
IPI00419518.3	Ankyrin repeat domain-containing protein 32	0.4168	1	1	43	82																																		2.257	1		1.757	1		1.256	1		1.448
IPI00166331.4	Ankyrin repeat domain-containing protein 35	0.4645	2	2	41	66	1.061	1		1.285	1		0.983	1		0.71	1		0.953	1
IPI00062735.7	Ankyrin repeat domain-containing protein 61	0.5598	1	1	19	36																																		1.346	1		0.842	1		4.388	1		1.218
IPI00218918.5	Annexin A1	0.4769	2	1	18	103																																		0.817	4	24.2	2.114	5	54.3	0.948	5	10.8	2.234
IPI00914938.1	Isoform 1 of AP-2 complex subunit alpha-2	0.6283	11	8	61	286	1.142	11	27.9	0.84	9	45.9	1.18	11	31.7	0.922	11	15.8	1.059	11	31.2	1.396	11	41.1	0.841	8	15.8	1.199	11	17.7	0.87	10	36.2	2.069	11	57.9				1.04	19	74.3	1.479	19	86.6	0.98	18	26.5	1.573
IPI00784156.1	Isoform 1 of AP-2 complex subunit beta	0.6286	8	19	76	526	1.237	29	23.2	0.722	29	41	1.208	30	24.2	1.033	29	13.9	1.244	29	21.1	2.035	42	48.3	0.803	33	36.2	1.755	41	37	0.948	40	16	2.507	41	34.2				1.508	51	72.2	2.39	52	85	0.999	44	25.1	1.959
IPI00022256.3	Isoform 1 of AP-2 complex subunit mu	0.8736	11	18	57	366	1.376	19	31.5	0.969	17	26.2	1.447	20	34	1.076	17	26.3	1.33	18	45	2.505	27	43	0.982	26	38.1	2.226	27	46.1	1.074	26	36.9	2.949	27	72.3				0.998	26	112.6	1.612	27	107.8	0.991	26	31.1	1.513
IPI00219840.4	Isoform 1 of AP-2 complex subunit sigma	0.3592	2	3	10	20	1.483	1		1.014	1		0.883	1		0.805	1		1.736	1		1.848	2	16.7				1.605	2	19	1.065	2	18.4	2.426	2	23.3				2.475	3	86.8	2.488	4	29.8	1.341	4	11.1	2.93
IPI00022883.1	AP-3 complex subunit mu-2	0.5646	6	4	18	58	1.506	1		1.251	1		1.298	1		1.218	1		1.29	1		1.148	4	25.6	0.812	4	15.2	1.246	4	7.5	0.818	4	21.7	1.147	4	22				2.306	1		13.449	1		1.57	1		10.13
IPI00020012.2	Isoform 1 of Amyloid-like protein 1	0.3262	2	1	22	36	1.911	1		1.56	1					1.373	2	139.8	1.341	2	53
IPI00020017.1	Adipose most abundant gene transcript 2 protein	0.9342	2	4	9	90																																		0.913	11	63.8	0.413	7	56.7	0.776	12	51.8	0.378
IPI00022229.2	Apolipoprotein B-100	0.4874	3	2	200	317
IPI00218693.8	Adenine phosphoribosyltransferase	0.55	1	1	8	26																																		2.354	3	164	7.113	3	55.3	0.772	3	6.9	6.02
IPI00292471.3	Arf-GAP with Rho-GAP domain, ANK repeat and PH domain-containing protein 2	0.571	1	1	105	204
IPI00333068.4	Actin-related protein 2/3 complex subunit 1A	0.7351	4	10	30	92	1.26	1		0.665	1		1.364	1					3.7	1		3.172	8	37.8	0.974	7	39.6	2.659	8	39.9	1.091	8	14	3.294	8	23.4				1.638	7	79.5	3.179	7	56	0.951	7	27.5	2.676
IPI00005160.3	Actin-related protein 2/3 complex subunit 1B	0.6075	2	2	17	51	2.398	2	14.4	1.528	2	75.2	3.564	2	3.6	1.089	2	39.1	1.842	2	81.1	2.266	5	103.4	0.763	5	24.5	2.825	5	54.1	0.857	4	42.6	3.636	5	69.2
IPI00215917.3	ADP-ribosylation factor 3	0.768	15	4	16	110	0.73	1					1.899	1		0.584	1		0.7	1		3.57	2	89.3	0.716	2	24.1	2.751	2	59.1	1.005	2	2	4.516	2	84.4				3.776	21	202.7	4.535	21	163.4	1.406	20	28.3	3.616
IPI00215919.5	ADP-ribosylation factor 5	0.8778	5	2	17	61																3.57	2	89.3	0.716	2	24.1	2.751	2	59.1	1.005	2	2	4.516	2	84.4				7.231	15	70.4	7.729	15	61.9	1.421	14	30.4	5.36
IPI00478834.3	Isoform 1 of Arginine and glutamate-rich protein 1	0.5201	3	4	22	39	1.694	1		1.204	1		1.356	1		1.491	1		1.13	1		3.018	2	41.2	1.522	2	76.4	3.035	2	81.8	1.605	2	15.4	4.475	2	1.3							0.751	1		1.119	1		0.914
IPI00014256.2	Isoform 1 of Rho guanine nucleotide exchange factor 6	0.4059	3	1	27	46																																		4.534	1		3.586	1		2.75	1		3.482
IPI00018260.1	Armadillo repeat-containing protein 1	0.5496	2	1	20	56
IPI00002336.1	Armadillo repeat-containing protein 7	0.8687	1	1	9	15
IPI00009908.3	Armadillo repeat-containing X-linked protein 1	0.5475	1	1	24	53																2.004	1		0.439	1		2.009	1		0.989	1		1.182	1
IPI00328526.6	Isoform ARPP-19 of cAMP-regulated phosphoprotein 19	0.8482	2	7	14	206	0.895	25	16.4	1	25	29.4	0.895	24	19.6	0.9	24	18.3	0.908	24	23.8	0.966	22	45.4	1.064	22	25.3	1.198	22	25	0.876	22	10.9	1.034	22	52.8				0.592	32	250.5	0.325	32	270.4	0.909	32	25.4	0.444
IPI00005159.3	Actin-related protein 2	0.5076	3	1	28	129	2.765	2	35	0.883	1		2.799	2	62.7	1.417	1		4.085	2	9.1	3.821	13	126.6	0.769	10	40.4	4.195	13	185.6	0.954	11	16.6	5.287	13	130.8				0.569	2	69.4	1.274	2	279.4	0.993	3	26.4	1.46
IPI00007068.1	Isoform 1 of Actin-related protein 3B	0.5096	5	4	21	103																5.85	11	151.3	0.699	6	35.9	2.636	11	220.6	0.916	8	11.7	5.813	11	124.4
IPI00028091.3	Actin-related protein 3	0.5478	6	6	24	95																6.305	9	134.3	1.109	5	55.2	8.564	8	118.6	1.142	7	61.5	7.487	9	156.1				0.891	3	16.3	1.53	4	92.4	0.905	3	15.9	2.086
IPI00414554.5	Actin-related protein 2/3 complex subunit 5-like protein	0.9869	1	8	21	158	1.258	2	3.7	1.052	2	25.3	1.971	2	80.4	1.019	2	33.2	1.982	2	82.1	3.199	2	6.9	1.196	2	34.2	3.455	2	15.2	0.591	2	22.3	3.335	2	24.2				0.91	35	67.7	0.902	34	56.1	0.815	35	45.3	0.916
IPI00005161.3	Actin-related protein 2/3 complex subunit 2	0.5	3	2	18	34	1.152	1		0.717	1		1.476	1		0.807	1		1.089	1
IPI00005162.3	Actin-related protein 2/3 complex subunit 3	0.9494	4	4	21	91																2.715	11	54.5	0.84	10	41.4	3.622	11	89.2	1.179	11	25.2	3.584	11	51.6				1.307	14	48.9	2.028	14	83.2	1.261	14	51.6	1.709
IPI00166858.3	Arrestin domain-containing protein 1	0.3418	3	1	11	25																5.749	1		1.453	1		7.319	1		1.247	1		5.451	1
IPI00743813.3	Isoform 1 of Abnormal spindle-like microcephaly-associated protein	0.652	2	1	310	572																																		0.681	4	11.8	0.514	4	20.6	0.913	4	15.1	0.602
IPI00550986.4	Cell cycle regulator Mat89Bb homolog	0.5156	3	1	32	57																																								0.182	1
IPI00293971.3	Sodium/potassium-transporting ATPase subunit beta-2	0.5034	1	1	10	14																																		4.07	1		4.613	1		1.991	1		4.075
IPI00176527.1	ATP synthase subunit epsilon-like protein, mitochondrial	0.8627	1	1	9	46																																		0.645	7	28.2	0.979	7	49.7	1.189	7	43.1	0.883
IPI00029133.4	ATP synthase subunit b, mitochondrial	0.6055	2	4	17	65																																		0.79	9	74.1	1.326	9	72.2	1.113	9	13.4	1.926
IPI00002511.2	Cyclic AMP-dependent transcription factor ATF-6 alpha	0.5209	1	1	41	70																5.889	1		1.046	1		11.876	1		1.215	1		6.058	1
IPI00553153.2	Isoform 1 of ATPase inhibitor, mitochondrial	0.7264	5	5	16	96	1.008	11	41.8	0.741	11	41.7	0.861	11	16.6	0.851	11	21.8	0.851	11	16.9	0.89	13	23.6	0.857	13	20.1	0.91	13	19.9	0.868	13	24.7	0.932	13	12.6				0.617	6	27.4	0.714	6	94.8	0.894	6	20.2	0.725
IPI00639881.1	Isoform 1 of ATM interactor	0.3244	2	2	20	51																0.945	1		2.209	1		1.636	1		1.043	1		0.954	1
IPI00215878.6	ATP synthase subunit epsilon, mitochondrial	0.9216	1	1	12	51																																		0.68	6	19.7	1.035	6	28.7	1.105	6	40.4	0.925
IPI00220487.4	Isoform 1 of ATP synthase subunit d, mitochondrial	0.8634	4	16	23	216																5.59	1					6.602	1		0.999	1		7.618	1					1.336	49	134.1	1.379	47	142.5	1.293	55	28.9	1.574
IPI00008528.4	ATP synthase protein 8	0.5588	2	2	4	5																																		0.453	1		0.549	1		1	1		0.936
IPI00440493.2	ATP synthase subunit alpha, mitochondrial	0.9946	3	38	89	1000	2.309	32	59.8	0.924	30	23.1	2.04	32	57.2	0.928	30	31.8	2.122	32	48	5.062	62	99	0.921	61	39	4.835	63	105.1	0.953	60	19	5.603	63	101				1.111	127	90.8	4.766	131	227.7	1.053	128	37.8	4.984
IPI00303476.1	ATP synthase subunit beta, mitochondrial	0.8355	7	14	48	171	0.743	1					0.711	1		1.11	1					8.373	2	31.2	0.948	2	12.7	8.759	2	48.8	0.511	2	12	8.626	2	36.4				1.577	22	69	2.68	21	64.6	1.111	22	34.9	2.531
IPI00007611.1	ATP synthase subunit O, mitochondrial	0.9061	10	18	35	387	1.564	13	91.6	0.826	12	28	1.816	13	75.5	0.872	13	22.7	1.867	13	83.1	3.282	14	103.7	0.851	14	28.7	3.269	14	142.6	0.869	14	23	3.122	14	97.5				0.848	85	92.9	0.858	84	82.8	0.881	83	25.4	1.037
IPI00036578.2	Isoform 1 of A disintegrin and metalloproteinase with thrombospondin motifs 12	0.4536	2	1	54	77																																		0.394	1		0.333	1		0.958	1		0.398
IPI00017802.1	Isoform 1 of Methylglutaconyl-CoA hydratase, mitochondrial	0.7788	3	11	33	175	1.442	8	26.5	1.016	7	13.1	1.521	8	23.8	1.075	8	29	1.221	8	25.4	1.908	11	34	0.771	11	46.1	1.948	11	48.7	1.081	11	26.3	2.081	11	36.3				1.515	17	44	1.725	17	40.9	0.934	17	26.4	1.83
IPI00176642.4	Aurora kinase B	0.5785	4	1	19	27
IPI00298883.8	Isoform 1 of 5-azacytidine-induced protein 1	0.6777	3	2	80	178																																					0.331	1		0.479	1		0.2
IPI00026087.1	Barrier-to-autointegration factor	0.427	1	1	3	10																																		0.918	1		0.703	1		0.924	1		0.862
IPI00465128.4	Isoform 1 of Large proline-rich protein BAG6	0.3516	10	4	38	151	0.878	8	30.2	0.87	8	33.1	1.003	8	35.7	0.795	8	37.3	1.001	8	28.3	1.027	11	47.8	1.267	10	62.3	0.873	11	73.2	0.955	11	22.1	1.666	11	41.3				1.445	1		3.546	1
IPI00845508.3	BAH and coiled-coil domain-containing protein 1	0.4613	1	1	114	256																																		3.239	1		3.089	1		1.717	1		2.737
IPI00022333.1	Brain-specific angiogenesis inhibitor 1	0.3643	2	1	49	84																																		0.863	1		0.904	1		1.461	1		0.94
IPI00299024.9	Isoform 1 of Brain acid soluble protein 1	0.8414	2	10	14	102																																		0.881	35	35.7	1.126	37	35.8	0.991	36	26.7	1.262
IPI00783519.1	Isoform 1 of Phosphoinositide 3-kinase adapter protein 1	0.4932	2	1	35	63
IPI00025311.2	Isoform 1 of Breast carcinoma-amplified sequence 1	0.7038	3	1	51	1356	1	69	31.9	1.107	60	35.4	1.076	67	28.4	0.937	69	26	1.01	68	33.6	1.174	105	38.8	1.017	96	26	1.138	102	31.7	0.977	107	26.5	1.423	107	29.7				0.77	61	98	0.934	58	99	0.915	71	29.7	1.07
IPI00607799.5	Isoform 1 of 3-hydroxybutyrate dehydrogenase type 2	0.5429	8	2	14	47																3.246	3	132.9	0.769	3	20.3	3.588	3	184.9	0.593	3	93.6	3.735	3	173.6
IPI00025341.2	D-beta-hydroxybutyrate dehydrogenase, mitochondrial	0.7405	2	1	24	55
IPI00168902.1	Bestrophin-4	0.4271	1	1	18	30																																		1.315	1		0.922	1		1.781	1		1.062
IPI00186966.3	Isoform IIA of Myc box-dependent-interacting protein 1	0.6577	7	2	53	757	1.071	17	49.1	0.99	18	24.8	1.211	19	27.2	0.911	18	23	1.056	18	10.3	1.628	46	33.1	0.866	44	38.7	1.823	46	44.4	0.933	44	23.9	2.01	47	49.2				1.255	107	68.4	1.623	112	66.9	1.069	108	24	1.519
IPI00004859.1	Bloom syndrome protein	0.5385	3	2	91	248																																		1.366	1		0.67	1		0.897	1		0.528
IPI00783862.2	Flavin reductase	0.6699	1	1	10	25																																		0.576	3	27	0.728	3	59.4	1.186	3	28.1	1.242
IPI00015894.1	Cdc42 effector protein 4	0.5112	2	3	21	126	1.115	4	31.8	1.541	4	177.8	0.834	4	62.1	1.009	4	89.9	1.122	4	26	1.057	10	26.2	0.849	9	24.8	0.999	10	26.9	0.793	10	37.3	1.331	10	38.4
IPI00008054.6	Bromodomain and PHD finger-containing protein 3	0.3444	8	1	43	63
IPI00020153.4	Protein bassoon	0.7415	1	58	264	1622	0.946	106	33	0.952	104	31.1	1.009	107	24.8	0.977	104	22.5	1.044	108	29.5	1.067	104	26.3	0.921	104	27.9	1.196	109	37.3	0.955	107	24.5	1.325	108	39.5				1.025	21	82.7	0.577	18	193.5	0.939	21	32.3	0.796
IPI00412792.2	Transcription factor BTF3 homolog 4	0.8987	4	13	21	845	0.96	34	27.2	0.998	34	25.2	0.966	35	35.1	0.785	33	20.2	0.985	35	22.4	0.951	30	30.9	0.952	29	15.4	1.041	30	32.8	0.884	30	12	1.19	30	20.3				0.747	99	48.4	0.536	95	63.7	0.94	105	23.2	0.587
IPI00221035.4	Isoform 1 of Transcription factor BTF3	0.9515	2	10	38	1385	1.017	43	39.1	0.992	45	19.1	1.006	46	42.1	0.924	46	26.4	1.044	46	24.7	1.224	64	31.3	0.973	63	27.1	1.345	65	45	0.921	63	23.2	1.331	65	44.8				0.718	87	56	0.523	89	83.2	0.895	123	29.5	0.601
IPI00059169.4	Coiled-coil domain-containing protein 102A	0.5073	1	1	35	50
IPI00877084.1	Coiled-coil domain-containing protein 144C	0.6039	4	2	75	146																																		1.257	2	19899	0.683	2	22223.3	1.633	2	66.3	5.252
IPI00022392.1	Complement C1q subcomponent subunit A	0.7673	3	3	11	20																1.138	1		0.932	1		1.687	1		1.224	1		1.67	1					2.736	3	42.4	2.103	3	79	1.764	3	1.4	0.927
IPI00014230.1	Complement component 1 Q subcomponent-binding protein, mitochondrial	0.617	1	4	15	105																																		1.628	11	105.5	4.335	11	137.7	0.992	11	86.5	2.719
IPI00477992.1	Complement C1q subcomponent subunit B	0.6126	3	7	26	308	0.87	17	53	1.168	15	58.3	0.913	16	40.5	1.102	16	56.6	0.962	16	32	1.116	17	53.3	1.033	18	42.3	1.1	18	73.1	1.183	18	38.1	1.281	18	46.9				0.712	31	105.5	0.521	32	196.1	0.809	37	31.9	0.509
IPI00022394.2	Complement C1q subcomponent subunit C	0.6122	1	5	15	187	1.188	11	59.5	0.866	9	47.8	1.356	10	29.8	0.975	11	18.7	1.248	9	72.4	0.867	14	30.6	1.038	14	20.3	0.824	10	20	0.882	13	42.2	0.939	14	25.2				1.166	18	287	0.995	18	197.9	1.222	18	33.7	0.789
IPI00552939.1	Isoform 1 of Complement C1q-like protein 3	0.5294	1	1	11	16																																		3.435	2	108.9	4.675	2	98.6	1.983	2	59.7	4.023
IPI00186224.10	MHC class II transactivator	0.2805	2	1	26	39	1.045	1		0.259	1		0.863	1		0.798	1		1.371	1
IPI00013912.1	Uncharacterized protein C1orf198	0.63	2	1	21	43																																		0.838	1		1.118	1		0.986	1		1.145
IPI00328711.7	Calcium-binding and spermatid-specific protein 1	0.2734	1	1	8	13																																		2.414	1		2.261	1		1.385	1		1.909
IPI00183965.4	Isoform 1 of Voltage-dependent L-type calcium channel subunit beta-1	0.6438	32	7	35	71																1.262	1		0.685	1		3.629	1		0.747	1		4.456	1					1.269	4	50	1.392	4	35.3	1.017	4	1.9	1.391
IPI00024048.1	Cadherin-15	0.2543	1	1	15	21
IPI00166048.3	Isoform 1 of Cell adhesion molecule 3	0.4221	2	1	11	14																																		0.443	1		0.972	1		0.286	1		1.118
IPI00145260.3	Putative transferase CAF17, mitochondrial	0.4635	2	1	17	30																																		1.163	2	26.8	1.05	2	29.1	0.671	2	39.5	1.155
IPI00023177.4	Isoform 1 of Chromatin assembly factor 1 subunit A	0.3734	4	1	37	64
IPI00014516.2	Isoform 1 of Caldesmon	0.5511	11	8	52	169	0.742	3	18.3	0.91	4	9.6	1.179	3	23.8	0.935	4	26.4	0.987	4	26.9	1.077	6	15.1	1.452	4	34.8	1.337	5	26.8	0.835	5	26.6	0.999	6	31.1				0.465	3	5.3	0.873	3	69	0.995	3	376	0.953
IPI00075248.11	Calmodulin	0.9128	8	8	12	415	1.739	1		0.718	1		1.477	1		0.91	1		1.733	1		2.18	5	12.3	0.619	5	27.2	1.947	5	24.2	0.776	5	62.6	2.407	5	27.7				0.966	55	37.5	1.127	52	45.1	1.169	57	30	0.619
IPI00020599.1	Calreticulin	0.4221	2	2	13	19
IPI00025729.1	Calcium signal-modulating cyclophilin ligand	0.6318	1	1	18	31
IPI00176702.4	Isoform 1 of Calmodulin-regulated spectrin-associated protein 3	0.3691	3	2	55	97	1	2	22.9	0.874	2	2.6	0.835	2	17.9	0.928	2	20.4	1.062	2	27.8																			0.561	1		0.429	1		0.929	1		0.528
IPI00011285.1	Calpain-1 catalytic subunit	0.5014	12	3	32	68																																		0.882	6	88.1	0.936	6	138.9	0.785	6	40.9	0.667
IPI00022246.1	Azurocidin	0.9124	2	8	25	699	0.718	2	62.6	0.997	1		0.742	2	21.1	2.439	1		1.747	2	49.2	2.619	4	229.2	0.934	3	2.9	2.378	4	136	0.782	4	93.8	3.971	4	91				0.579	54	47.2	0.511	48	49.1	0.876	57	32.1	0.639
IPI00027341.2	Macrophage-capping protein	0.6006	6	7	15	93	1.047	5	40.6	0.768	6	19	1.344	6	45.8	0.904	6	20.7	1.139	6	19.4	2.041	12	75.1	0.851	12	34.8	2.272	13	80.7	0.928	13	14.7	2.421	13	90.1
IPI00783872.2	Isoform 1 of Caprin-1	0.5063	6	3	33	105	0.937	1		0.717	1		0.964	1		1.266	1		1.186	1																				0.968	2	164.6	0.476	3	26.9	1.191	3	19.1	0.892
IPI00026185.7	Isoform 1 of F-actin-capping protein subunit beta	0.7076	6	3	21	67																																		1.407	9	56.7	2.104	9	46.8	1.094	9	21.4	2.649
IPI00023875.5	Isoform 1 of Caspase-9	0.5264	3	1	17	50	12.49	1		1.322	1		13.843	1					12.425	1
IPI00011229.1	Cathepsin D	0.8495	6	11	35	227																5.115	15	163.7	0.705	12	46.2	5.481	15	80.1	0.969	12	29.3	5.951	15	76.9				1.083	24	68.9	2.249	26	102.6	0.933	25	14.7	1.945
IPI00028064.1	Cathepsin G	0.8824	1	5	20	70																																		0.731	15	70.9	0.66	15	83.2	0.837	15	27	0.57
IPI00005969.3	F-actin-capping protein subunit alpha-1	0.6538	1	3	13	31																																		1.039	8	85.9	0.934	8	60.6	0.944	8	50.3	1.397
IPI00026182.5	F-actin-capping protein subunit alpha-2	0.7902	5	3	21	45																																		1.034	6	25.9	1.762	6	47	1.102	5	33.6	1.323
IPI00014194.3	UPF0760 protein C2orf29	0.4843	2	1	20	32																																		0.648	1		0.454	1		0.947	1		0.905
IPI00410436.5	Uncharacterized protein C2orf55	0.6247	4	10	60	202	0.742	3	77.6	0.75	3	68.4	1.01	3	8.8	0.916	2	84.5	0.916	3	5.4	1.526	5	102.1	0.898	4	37	1.2	6	49.8	1.06	6	18.2	1.298	7	18.6				0.558	13	153.3	0.447	14	67.6	0.878	15	60.2	0.702
IPI00941312.2	Carboxypeptidase A2	0.3103	4	2	11	37																2.73	1		0.615	1		2.002	1		1.192	1		4.284	1
IPI00295386.7	Carbonyl reductase [NADPH] 1	0.9242	4	12	30	262	1.659	13	13.6	1.029	12	16	1.654	13	26.2	1.054	11	23	1.649	13	37.7	4.513	29	44.5	0.855	25	21.9	4.349	29	53.1	0.98	28	32.2	4.798	29	56.2				1.339	25	54.5	2.55	25	75.9	1.052	24	32.4	2.915
IPI00060627.2	Coiled-coil domain-containing protein 124	0.8072	1	18	35	248	1.027	14	25.9	0.981	14	17.1	1.059	14	32.5	0.907	15	16.4	1.216	14	24.2	1.209	20	25.8	0.913	20	22.7	1.191	20	31.8	0.946	19	15	1.317	19	37.5				0.694	30	50	0.59	32	61.9	0.88	32	24.6	0.577
IPI00941755.1	Isoform 1 of Coiled-coil domain-containing protein 129	0.5977	4	1	50	113																1.623	1		0.284	1		1.046	1		0.562	1		1.976	1
IPI00885204.1	Isoform 1 of Coiled-coil domain-containing protein 146	0.4869	2	1	57	99
IPI00792611.4	Isoform 1 of Coiled-coil domain-containing protein 165	0.5374	4	2	97	187																																		0.735	4	22.9	0.518	4	21.5	0.971	4	37.5	0.541
IPI00418164.4	Isoform 1 of Coiled-coil domain-containing protein 30	0.5492	2	1	40	73																1.883	1		0.904	1		1.957	1		1.135	1		2.051	1
IPI00178568.12	Isoform 1 of Coiled-coil domain-containing protein 66	0.6319	6	2	74	170																																		0.397	1		0.3	1		0.617	1		0.256
IPI00006378.3	Coiled-coil domain-containing protein 72	0.5625	2	6	10	118	0.988	14	17.6	0.96	14	32.3	0.959	14	22.1	0.951	13	14.2	1.042	14	32.1	1.018	12	20.9	1.045	12	34.4	1.298	12	60.1	0.888	12	9.6	1.187	12	10.8				0.917	18	483.9	0.341	18	335.8	0.97	20	26.8	0.346
IPI00216820.2	Isoform 1 of Coiled-coil domain-containing protein 78	0.5708	3	1	25	53	1.024	1		0.954	1		0.975	1		1.032	1		0.849	1
IPI00260630.7	Isoform 1 of Coiled-coil domain-containing protein 80	0.4579	3	1	41	71
IPI00012199.1	Coiled-coil domain-containing protein 86	0.55	8	12	26	94																1.249	3	40.2	0.957	3	19.7	1.011	3	29.8	0.956	3	8.5	1.196	3	14				0.576	26	45.9	0.441	27	73.5	0.914	28	8.2	0.52
IPI00302151.3	Coiled-coil domain-containing protein 87	0.4134	1	1	31	48
IPI00306471.1	Coiled-coil domain-containing protein 94	0.4799	1	1	11	15
IPI00479017.5	Isoform 1 of Coiled-coil domain-containing protein 7	0.4156	2	1	27	51																6.253	1		0.882	1		4.868	1		1.053	1		7.526	1
IPI00103604.3	Voltage-dependent calcium channel gamma-8 subunit	0.5906	1	4	18	38																																		0.736	6	74	0.941	7	76.2	0.98	7	13.1	1.103
IPI00026174.1	Cholecystokinin	0.8174	1	1	12	46	1.058	6	44.8	1.233	6	28.4	1.302	6	31.6	1.094	6	11.1	0.987	6	10.3	1.06	5	15	1.331	5	11.7	1.208	5	20.9	0.975	5	28.5	1.471	5	9				0.67	1		1.872	1		1.029	1		1.805
IPI00021335.1	Cyclin-G1	0.6068	4	1	15	19																																		1.815	1		1.425	1		1.147	1
IPI00019962.3	UPF0534 protein C4orf43	0.4286	6	1	9	17																																		1.422	1		0.808	1		2.735	1
IPI00305031.6	B-lymphocyte antigen CD19	0.3561	3	1	18	31																1.271	2	23.4	1.183	2	5.2	1.388	2	20.2	0.978	2	0.9	1.448	2	48.5
IPI00013122.1	Hsp90 co-chaperone Cdc37	0.3995	1	2	18	27																																		0.859	2	14.9	1.234	2	9.6	0.792	2	11.2	1.046
IPI00465294.2	Cell division cycle 5-like protein	0.6608	1	9	54	126																																		0.753	13	52	0.604	14	98.3	1.129	14	26.3	0.647
IPI00006991.1	Cyclin-dependent kinase inhibitor 1B	0.6717	4	2	12	32	0.99	1		2.071	1		1.083	1		2.327	1		2.688	1		2.956	3	24.5	1.254	3	36.1	1.375	3	149.6	1.061	3	45.4	4.465	3	13.2
IPI00096899.8	DNA replication factor Cdt1	0.6447	1	1	33	97																																					1.585	1		1.867	1		1.694
IPI00014197.2	Isoform 1 of Protein CDV3 homolog	0.4922	4	3	10	54	1.157	1		0.961	1		1.01	1		0.693	1		0.642	1		1.167	6	30.6	1.026	6	15.8	1.361	6	17.8	0.873	5	43.3	1.173	6	20.6				0.366	2	172.1	0.284	2	173.4	0.681	2	23.9	0.274
IPI00872707.1	Isoform 3 of Centrosomal protein of 152 kDa	0.4021	4	1	68	122	2.191	3	14.4	0.517	3	10.2	2.269	3	9.6	0.976	3	1.3	1.824	3	15	11.033	2	20.4	0.542	2	21.6	5.463	2	26.8	0.958	2	16	13.633	2	15.5
IPI00007293.4	Isoform 1 of Centrosomal protein of 164 kDa	0.5432	5	1	78	167																0.968	1		1.43	1		1.515	1		0.842	1		1.204	1
IPI00186194.5	Isoform 1 of Centrosomal protein of 170 kDa	0.6149	5	4	116	273	1.076	4	28	0.937	5	59.4	0.968	5	84.9	1.011	5	78.8	1.233	3	11.9	1.014	5	45.8	1.101	5	23.8	1.64	5	30.1	1.054	5	18	1.008	5	5.7
IPI00845480.1	Isoform 1 of CUGBP Elav-like family member 2	0.2717	6	1	18	36																3.481	1		0.701	1		11.225	1					3.478	1
IPI00003384.1	Isoform 1 of Cadherin EGF LAG seven-pass G-type receptor 1	0.3819	1	2	100	151
IPI00295601.1	Cell cycle exit and neuronal differentiation protein 1	0.6376	2	4	13	157	1.106	14	25.6	1.533	13	40.9	1.04	14	23.6	0.832	14	35.5	1.039	14	18.6	0.928	10	17	1.278	10	53.7	1.454	9	27.7	0.979	12	18.5	1.248	11	29.6				0.638	11	21.8	0.532	10	11.9	0.881	11	10.1	0.711
IPI00304885.2	Centromere protein C 1	0.4231	3	1	42	56																																		3.523	1		3.483	1		1.362	1		3.107
IPI00296365.4	Isoform 1 of Centromere-associated protein E	0.666	3	1	226	526
IPI00552142.1	Isoform 1 of Centromere protein I	0.2989	4	1	27	52																1.047	1		0.895	1		1.12	1		1.112	1		1.246	1
IPI00043201.2	Centromere protein J	0.4439	3	1	60	97
IPI00465368.4	Isoform 1 of Centromere protein T	0.5704	3	1	19	33	1.201	1		1.192	1		1.666	1		1.206	1		1.255	1
IPI00019448.3	Isoform 1 of Centrosomal protein of 41 kDa	0.7668	8	5	30	73																																		0.822	4	22.2	1.209	4	48.8	0.871	4	6.7	1.459
IPI00465200.2	Isoform 1 of Centrosomal protein of 57 kDa	0.66	4	1	35	83	1.48	1		0.545	1		1.759	1		0.856	1		1.444	1
IPI00215928.4	Centrin-2	0.5814	1	1	9	22																																		1.628	1		1.871	1					1.753
IPI00029739.5	Isoform 1 of Complement factor H	0.5321	5	7	58	146	0.498	4	44.1	0.569	4	20.8	0.761	4	32.2	0.966	4	5.1	0.707	4	39.5	1.311	5	15.6	0.814	4	2.2	1.301	5	44.2	1.203	5	75.3	1.346	5	37.9
IPI00307829.8	Isoform 1 of Cingulin-like protein 1	0.553	1	1	92	209																3.199	1		0.53	1		2.488	1		0.968	1		4.033	1
IPI00295855.8	Uncharacterized protein C8orf47	0.5107	1	1	15	25																0.816	1		0.887	1		0.913	1		0.884	1		1.234	1
IPI00220362.5	10 kDa heat shock protein, mitochondrial	0.9314	4	9	17	212	1.157	14	16	1.134	14	37.3	1.145	16	22.4	0.975	16	28.9	1.188	15	16.7	1.008	24	18.5	0.923	24	32.6	1.072	24	21.8	0.928	25	12.6	1.286	24	31.5				0.767	27	33.8	0.801	27	31	1.059	27	23.3	0.82
IPI00002147.4	Chitinase-3-like protein 1	0.705	4	12	33	241	1.301	22	14	0.734	21	66.3	1.484	22	37	0.991	23	24.5	1.197	21	31	1.345	26	39.8	0.961	25	38.7	1.439	28	43.9	0.998	27	24.3	1.845	27	38.7
IPI00784154.1	60 kDa heat shock protein, mitochondrial	0.9476	8	35	71	835	2.562	17	53.3	0.832	15	34.5	2.253	17	90.3	0.824	15	15.9	2.008	18	41	5.216	69	156.8	0.763	61	56.4	5.345	68	145.4	0.904	64	25	6.465	67	159.1				1.057	73	60.3	4.296	73	99.5	1.029	70	26.7	4.126
IPI00402280.4	Isoform 1 of Chondroadherin-like protein	0.5761	4	4	40	106	1.525	1		0.839	1		1.556	1		0.982	1		1.648	1																				0.768	9	31.9	0.579	9	91.5	0.793	10	34.7	0.632
IPI00060107.3	Coiled-coil-helix-coiled-coil-helix domain-containing protein 1	0.6186	1	1	10	19																																		0.768	2	43	0.852	2	56.4	0.885	2	28.7	0.695
IPI00401259.1	Putative coiled-coil-helix-coiled-coil-helix domain-containing protein CHCHD2P9, mitochondrial	0.3974	2	2	8	22																1.713	1		1.928	1		2.1	1		1.103	1								1.053	2	85	0.336	1		1.198	2	62.3	0.595
IPI00815893.1	Isoform 1 of Chromodomain-helicase-DNA-binding protein 2	0.3342	2	1	67	113	1.373	1		1.033	1		0.95	1		1.232	1		1.345	1
IPI00220289.8	Isoform 1 of Chromodomain-helicase-DNA-binding protein 6	0.5031	1	1	132	295
IPI00794880.1	Isoform 1 of Chromodomain-helicase-DNA-binding protein 7	0.3053	3	1	75	113
IPI00382452.1	Isoform 1 of Charged multivesicular body protein 1a	0.4541	4	2	15	29	0.759	2	37	1.594	2	127.5	1.309	2	28.1	0.968	2	1.8	2.024	2	29.3	1.341	1		1.534	1		1.885	1		0.68	1		0.87	1
IPI00156984.3	Charged multivesicular body protein 1b	0.5075	1	5	20	95	0.833	6	36.2	0.646	6	162.9	1.303	6	42.9	0.918	6	30.4	0.949	6	46	1.057	8	116	0.668	8	40.4	1.279	8	18.7	0.813	8	19.2	1.55	8	73.9				0.634	7	21.2	0.58	6	58.9	0.934	7	8	0.567
IPI00004416.1	Charged multivesicular body protein 2a	0.6486	1	5	32	198	0.863	8	36.5	0.848	7	18.7	1.12	7	37.7	1.023	8	8.3	0.79	8	49	1.045	13	30	0.877	13	25.1	1.329	13	33	0.885	13	14.6	1.179	13	25.5				0.921	3	92.8	0.375	3	13.9	0.884	3	26	1.007
IPI00550181.2	Charged multivesicular body protein 2b	0.5023	3	5	18	56	0.916	2	0.8	1.138	1		0.851	2	18.2	0.679	2	38.6	0.95	2	39.5	1.063	3	7.3	0.855	3	8.3	1.134	3	118.1	0.753	3	45.8	1.49	3	60.5				0.475	2	99.4	0.408	1		0.66	2	41.3	0.455
IPI00025974.3	Charged multivesicular body protein 4b	0.4464	2	13	24	382	1.231	27	41.4	1.251	28	50.1	1.01	27	38.5	1.042	27	22.4	1.063	27	34.2	1.221	40	40.9	1.093	39	42.4	1.315	40	40.2	0.949	40	18.7	1.296	40	28.2				0.744	41	76.3	0.681	40	88.7	0.904	45	29.9	0.743
IPI00060414.3	Charged multivesicular body protein 4c	0.5665	1	1	21	30																																		0.694	3	39.5	0.499	3	3168.8	0.828	3	26.6	0.596
IPI00304409.3	Calcium-regulated heat stable protein 1	0.619	1	2	9	14																																		1.934	2	53	1.361	2	18.5	1.19	2	0.6	2.251
IPI00300990.5	Isoform 1 of Chromatin target of PRMT1 protein	0.7782	4	7	39	350	1.266	1		1.5	1		1.297	1		0.672	1		1.019	1		3.437	12	111	1.09	11	30.2	3.435	12	76.8	0.819	12	27.3	3.434	12	88.4				0.572	42	63.2	0.692	45	65.8	0.763	40	27.8	0.823
IPI00847762.1	Uncharacterized protein C9orf172	0.4764	1	1	39	69	0.627	3	6.5	1.9	3	18	1.019	3	49.1	0.779	3	33.1	1.62	3	27.2	1.657	1		1.324	1		2.654	1		0.811	1		0.869	1
IPI00020510.1	CDGSH iron-sulfur domain-containing protein 1	0.7315	1	3	6	31	1.617	1		0.687	1		1.361	1		0.967	1		1.477	1		1.39	3	0.9	0.39	3	9.7	1.38	3	5	0.822	3	3.9	1.597	3	4				1.365	10	11.1	1.036	10	8.8	1.318	10	12.2	1.195
IPI00025366.4	Citrate synthase, mitochondrial	0.3712	11	4	18	46																																		1.637	5	54.6	1.438	5	54.3	1.157	5	5	1.562
IPI00398347.8	Uncharacterized protein C11orf96	0.5885	2	2	27	75	1.22	2	5.3	1.343	1		1.012	2	6.1	0.745	1					1.401	4	32.2	1.329	4	38.3	2.279	3	18.5	0.861	4	10.4	1.476	4	37.9				0.292	4	26.1	0.223	3	31.2	0.826	4	6.5	0.255
IPI00141318.2	Cytoskeleton-associated protein 4	0.4651	2	1	24	38																0.539	1		0.799	1		0.561	1		1.128	1		0.705	1
IPI00184546.4	UPF0444 transmembrane protein C12orf23	0.7931	2	3	8	47																																		0.797	17	26.7	0.471	17	25.7	1.175	17	20.9	0.666
IPI00019211.2	Isoform 1 of Probable peptide chain release factor C12orf65, mitochondrial	0.6566	3	2	16	31																																		0.511	3	20.8	0.596	4	45.6	0.895	4	31.3	0.493
IPI00396279.3	Isoform 1 of CLIP-associating protein 1	0.6274	7	2	106	282	0.864	2	3	1.15	2	38.8	0.859	2	2.9	0.75	2	7.6	0.797	2	159.8	1.167	2	22.9	1.398	2	15	2.166	3	72.9	0.773	2	38.6	1.378	3	0.8
IPI00014589.1	Isoform Brain of Clathrin light chain B	0.4978	3	11	19	103																																		0.954	25	37	0.72	27	58.8	1.027	30	26.1	0.86
IPI00293558.6	Chloride channel protein 1	0.1964	1	1	20	35
IPI00394749.1	Isoform B of Chloride intracellular channel protein 6	0.3665	1	1	19	28																																		0.85	1		2.711	1		1.039	1		2.466
IPI00013455.8	Isoform 1 of CAP-Gly domain-containing linker protein 1	0.7204	9	5	130	363	0.984	7	44.5	0.44	7	49.1	0.981	9	27.3	0.827	8	69.1	1.214	8	71.1	1.626	10	69.5	0.884	9	41	1.293	10	78.7	0.677	9	41.8	1.437	10	56.7				1.255	4	52.8	1.211	4	109.4	1.182	4	21.9	1.013
IPI00019642.1	Isoform 1 of CAP-Gly domain-containing linker protein 2	0.6931	4	16	82	437	0.959	14	45.4	0.992	15	16.6	1.005	18	30.3	0.998	15	21	1.032	16	55	1.244	22	35.3	1.105	22	51.1	1.265	24	29.7	0.966	22	38.5	1.355	24	51.9				0.811	22	49.8	0.672	23	43.7	1.008	22	30.1	0.796
IPI00003870.1	Putative ATP-dependent Clp protease proteolytic subunit, mitochondrial	0.5054	1	2	9	11																																		0.737	1		1	1		1.013	2	33.6	1.401
IPI00008728.1	ATP-dependent Clp protease ATP-binding subunit clpX-like, mitochondrial	0.466	2	1	30	44																1.017	1		1.964	1		0.636	1		2.537	1		2.151	1
IPI00166612.9	Cardiomyopathy-associated protein 5	0.4458	1	1	156	267
IPI00006980.1	UPF0568 protein C14orf166	0.4467	3	5	11	27																																		1.319	5	20.7	1.67	5	33.3	1.035	5	47.5	1.354
IPI00306667.5	Isoform CNPII of 2',3'-cyclic-nucleotide 3'-phosphodiesterase	0.886	3	32	55	877	1.194	57	20.2	0.786	56	33.8	1.25	57	35.2	0.9	54	18.9	1.25	57	24	1.787	69	41.2	0.761	64	38.5	1.753	69	53.9	0.917	67	17.1	2.253	69	39.2				1.214	94	84.4	3.606	97	89.6	1.087	92	26	3.039
IPI00299524.2	Condensin complex subunit 1	0.4897	4	1	64	107																2.208	1		1.297	1		2.911	1		1.069	1		1.076	1
IPI00177728.3	Isoform 1 of Cytosolic non-specific dipeptidase	0.5389	3	7	23	116																3.396	7	41.4	0.726	7	56.3	3.048	7	21.3	1.425	7	97.2	3.895	7	16.4				1.289	9	284.7	1.274	10	269	0.949	10	77.3	1.367
IPI00021264.1	Calponin-1	0.7609	3	3	27	102	1.07	1		0.471	1		0.702	1		1.072	1		0.809	1		1.325	2	38.1	1.041	2	3.8	1.314	2	3.5	1.102	2	21.1	1.458	2	9.7				1.061	6	14	1.234	7	20.6	0.862	7	68	1.162
IPI00015262.10	Calponin-2	0.7702	4	1	20	34
IPI00073958.1	Isoform 1 of CB1 cannabinoid receptor-interacting protein 1	0.7561	3	6	13	128	1.283	7	12.9	1.25	8	28.6	1.372	8	37.7	0.88	7	39.4	1.815	8	50.2	1.915	10	32.2	0.882	8	40.7	1.966	9	15.5	0.931	9	35.6	2.113	10	60.5				1	19	46.9	1.78	19	37.3	1.057	18	16.1	1.824
IPI00815832.5	Isoform 1 of Centlein	0.7053	9	2	129	254																																		0.489	1		1.167	1		0.976	1		2.163
IPI00029751.1	Isoform 1 of Contactin-1	0.6287	5	17	64	187																																		0.929	24	90.9	1.476	25	72.9	1	25	37.2	1.754
IPI00024966.1	Contactin-2	0.651	1	5	57	181	1.482	2	55.3	1.059	2	8.1	1.215	2	13	1.327	2	85	1.128	3	1.8	2.194	7	44.5	0.9	7	72.6	2.796	7	24.4	1.188	7	77.6	2.437	7	48.7
IPI00219249.4	Contactin-associated protein 1	0.435	1	4	49	90																																		3.956	5	121.3	3.908	5	91.2	1.014	5	34.4	3.818
IPI00783987.2	Complement C3 (Fragment)	0.8226	2	51	144	1011	1.068	83	30.3	0.767	79	44.8	1.151	83	24.3	1.031	82	22.6	1.058	82	28.4	1.203	105	35.3	0.836	97	33.3	1.138	103	48.3	0.975	101	24.3	1.407	106	31.9				0.614	6	89.2	0.846	6	67.9	0.947	6	1.4	1.01
IPI00306322.2	Collagen alpha-2(IV) chain	0.3575	2	1	52	79																0.781	1		0.756	1		0.957	2	11.2	0.848	1		1.158	1
IPI00739099.2	Collagen alpha-2(V) chain	0.2622	1	1	31	50
IPI00032291.2	Complement C5	0.5758	1	2	68	114
IPI00291136.4	Collagen alpha-1(VI) chain	0.3414	4	1	25	64
IPI00025418.2	Isoform 1 of Collagen alpha-1(VII) chain	0.4327	2	1	90	138	1.253	1		0.957	1		1.049	1		1.151	1		0.689	1
IPI00176193.6	Isoform 1 of Collagen alpha-1(XIV) chain	0.5908	5	27	90	307	0.979	1		0.609	1								1.058	1																				1.224	37	68.9	1.272	36	55.7	1.232	37	34.7	1.23
IPI00012011.6	Cofilin-1	0.9398	8	15	29	439	1.824	37	41.6	0.993	37	37.2	1.708	37	37.5	1.058	37	38	1.731	37	39	4.462	56	59.2	0.866	48	49.5	4.514	56	59	0.926	48	31.5	5.039	56	46.9				1.358	54	70.3	5.394	56	87.4	0.93	54	33.7	5.288
IPI00413344.3	Cofilin-2	0.9096	3	6	22	188	1.824	13	29.9	0.993	13	51	1.99	13	39.7	0.977	13	51.5	1.61	13	21.7	5.056	25	80	0.847	20	53.6	4.395	25	101	0.988	23	29.9	4.914	25	77.4				1.596	11	52.9	7.248	11	31.4	1.069	10	34.7	6.605
IPI00164005.1	Conserved oligomeric Golgi complex subunit 7	0.4195	1	1	23	45																																		2.139	1		6.543	1		1.283	1		6.24
IPI00514053.1	Coatomer subunit delta	0.4755	4	1	26	46
IPI00010133.3	Coronin-1A	0.6161	1	6	26	91	1.08	1		0.377	1		1.126	1		1.023	1		1.31	1		1.783	6	66.7	0.713	6	94.1	1.464	7	35.1	1.132	6	31.1	1.608	6	22.8				1.119	8	52.5	1.222	8	77.1	1.054	8	13.1	1.462
IPI00298912.7	Isoform 1 of Coronin-2B	0.6958	2	2	26	36																																		1.492	2	10.7	2.088	2	75.9	1.049	1		1.944
IPI00006579.1	Cytochrome c oxidase subunit 4 isoform 1, mitochondrial	0.497	1	3	11	30																																		1.705	4	11.8	1.051	4	34.6	1.529	5	28.9	1.169
IPI00025086.4	Cytochrome c oxidase subunit 5A, mitochondrial	0.5667	2	1	7	10																																		1.298	2	20.4	0.993	1		1.291	2	0.6	1.17
IPI00021785.2	Cytochrome c oxidase subunit 5B, mitochondrial	0.6279	1	2	8	21																																		1.317	7	25.4	0.833	7	33.8	1.158	7	9.3	0.959
IPI00030272.4	Isoform 1 of Uncharacterized protein C16orf48	0.6243	1	1	22	26	2.297	1		0.837	1		2.172	1		0.791	1		2.038	1
IPI00001655.1	UPF0468 protein C16orf80	0.7927	2	2	15	39																																		1.889	3	12.2	1.271	3	69.7	1.222	3	54.9	1.312
IPI00011933.3	Isoform 1 of Centriolar coiled-coil protein of 110 kDa	0.6719	2	2	76	162
IPI00550987.2	Isoform 1 of Centrosomal protein of 135 kDa	0.5377	1	3	69	106	1.434	2	3.4	1.633	2	254.3	0.754	2	84	0.676	2	33.9	0.649	1																										0.559	1		0.038
IPI00009883.2	24-hydroxycholesterol 7-alpha-hydroxylase	0.3966	1	1	16	30																																		2.59	1		1.905	1		0.629	1		0.743
IPI00012759.1	Complexin-2	0.6716	7	2	10	11																																		0.403	1		0.608	1		0.899	1		0.794
IPI00024403.1	Copine-3	0.4693	2	1	19	39
IPI00025084.3	Calpain small subunit 1	0.8396	1	3	13	59																																		0.761	17	57.9	0.656	16	119.6	1.081	18	35.5	0.854
IPI00646917.1	Cleavage and polyadenylation specificity factor subunit 5	0.4846	2	2	9	14																																		2.07	1		2.278	1		1.61	1		2.3
IPI00012998.2	Isoform 1 of Cleavage and polyadenylation specificity factor subunit 6	0.3303	5	2	19	51																																		0.996	2	5.7	1.048	2	1.1	0.988	2	16.7	0.896
IPI00017659.3	Isoform 1 of CapZ-interacting protein	0.4591	2	1	15	32																0.173	1		0.221	1		0.109	1		0.827	1		0.201	1
IPI00182427.4	Uncharacterized protein C17orf47	0.6649	1	1	39	71	19.215	1		0.824	1		18.97	1		0.718	1		21.229	1
IPI00065287.7	Isoform 1 of Uncharacterized protein C17orf66	0.4684	3	1	21	42
IPI00873421.2	Uncharacterized protein C18orf63	0.5022	1	1	33	63																																		1.179	1		1.091	1		1.302	1		1.049
IPI00006034.1	Cysteine-rich protein 2	0.5673	4	7	13	169	1.101	3	27.3	0.802	3	79.6	2.016	3	13.7	1.237	3	13.8	1.676	3	43	1.408	7	44.6	0.857	5	35.6	1.282	6	36.5	0.902	6	21.8	1.356	7	19				0.679	32	28.2	0.923	36	34.9	0.93	35	22.7	1.008
IPI00456492.2	Isoform 1 of Rootletin	0.6896	2	1	180	440																																		1.007	5	6.2	0.848	5	30.9	1.412	5	6.2	0.912
IPI00021369.1	Alpha-crystallin B chain	0.6057	6	7	20	155	2.009	1		1.187	1		1.653	1		0.836	1		1.738	1		3.626	10	58.5	0.754	10	18	3.398	10	35.9	0.847	10	19.1	3.62	10	47.2				0.814	54	173.9	0.833	55	83.6	1.155	56	22.9	0.941
IPI00000949.1	Mu-crystallin homolog	0.8025	2	11	22	190	2.352	1		0.66	1		2.148	1		1.153	1		2.193	1		8.529	11	260.8	0.692	11	78.5	6.089	11	82.4	1.026	11	19.7	8.328	11	108.3				1.206	15	110.1	2.813	17	171.8	0.807	15	20.7	2.006
IPI00031526.3	Uncharacterized protein C19orf43	0.3295	1	3	5	11	0.595	4	63.7	0.854	4	27.1	0.738	4	13.8	0.294	4	30	0.513	4	81.9	1.375	3	70	0.509	3	2.1	0.684	3	55.2	0.886	3	24.5	1.062	3	28.7				0.809	1		1.202	1		0.648	1		0.907
IPI00413853.7	Isoform 1 of UPF0515 protein C19orf66	0.3746	4	1	8	16	0.867	2	0.2	0.796	2	0.8	1.112	2	25.1	0.658	2	80.2	0.993	2	12.1	0.647	1		0.538	1		0.788	1		0.944	1		0.764	1
IPI00385480.5	Caskin-1	0.6527	2	23	90	393	0.994	15	33.4	0.892	16	25.3	1.015	16	15.2	0.967	12	12	0.988	15	29.6	1.121	25	27.7	0.874	24	53.4	1.071	24	39.1	0.865	24	26.4	1.232	26	30.3				0.743	21	64.9	0.586	18	68.2	1.02	21	19.7	0.666
IPI00301419.2	COP9 signalosome complex subunit 7a	0.6109	6	2	17	52																0.606	1		0.944	1		0.996	1		0.888	1		0.908	1					0.73	3	616.2	0.978	3	66.2	0.455	4	179.7	0.597
IPI00009802.1	Isoform V0 of Versican core protein	0.3728	6	4	91	222	4.975	1		2.044	1		1.382	1		1.877	1		4.786	1																				1.984	12	105.2	1.075	12	40.2	0.978	11	17.4	1.043
IPI00442073.5	Cysteine and glycine-rich protein 1	0.8653	3	3	28	331	1.052	19	29.1	1.289	21	36.7	1.261	19	35.8	0.979	21	25	1.025	20	26.4	1.016	34	29.8	1.195	34	45.1	1.112	35	32.4	0.93	32	20.7	1.274	33	30.9				0.851	49	71.1	0.785	48	59.4	0.965	50	21.9	0.803
IPI00012835.1	C-terminal-binding protein 1	0.5977	6	3	26	70																																		1.496	9	100.7	4.394	9	55.9	0.97	9	31	3.447
IPI00604690.1	Isoform 1 of CBP80/20-dependent translation initiation factor	0.5619	3	2	30	51																0.529	1		0.414	1		0.365	1		0.323	1		0.534	1					1.402	2	2.4	1.465	2	39.6	1.026	2	15.8	1.801
IPI00743859.3	Isoform 2 of Catenin alpha-2	0.6011	6	1	48	81																																		0.176	1		0.191	1		1.291	1		1.255
IPI00014311.6	Cullin-2	0.4416	6	1	27	47																1.675	1		1.124	1		1.242	1		0.96	1		1.919	1
IPI00300408.3	Copper homeostasis protein cutC homolog	0.5311	2	1	13	19																1.488	1		1.017	1		1.39	1		0.828	1		1.457	1
IPI00022370.7	Homeobox protein cut-like 2	0.4314	1	1	50	91																																		0.408	1		0.371	1		0.903	1		0.439
IPI00021793.1	Cytochrome c oxidase subunit 6A1, mitochondrial	0.789	2	1	3	6																																		0.152	1		0.276	1		0.746	1
IPI00022445.1	Platelet basic protein	0.8047	1	1	12	26	1.22	2	71.7	0.985	2	68.5	1.448	2	47.2	1.231	2	45.7	1.214	2	45.7	1.078	1		2.293	1		2.013	1		2.676	1		2.419	1					0.707	1		1.723	1		2.015	1		1.964
IPI00396257.7	C-X-C motif chemokine 14	0.1892	1	1	3	5																																		0.547	2	29.3	0.563	2	3	1.02	2	0.2	0.846
IPI00395627.3	Isoform 1 of Calcyclin-binding protein	0.864	6	17	31	391	1.013	49	21.2	0.872	50	39.8	1.154	50	21	0.989	49	24.2	1.098	50	24.3	0.967	61	27.2	0.893	60	30.2	1.06	60	32.1	0.963	62	22	1.373	61	32				2.054	36	108	1.775	37	127.1	1.017	35	19.6	1.598
IPI00021828.1	Cystatin-B	0.9388	1	3	7	33																2.386	1		1.129	1		2.367	1		0.791	1		3.204	1					0.511	8	35.8	0.904	8	39	0.905	8	19.1	0.998
IPI00032293.1	Cystatin-C	0.8082	1	4	16	53	1.239	2	44.1	1.347	2	12.3	1.02	2	37.2	0.932	2	27.9	1.043	2	9.2	1.334	6	26.4	1.014	6	23.3	1.354	6	4.4	1.093	6	24.2	1.683	6	30.8				0.63	5	31.6	0.642	5	82	1.027	5	24.3	0.772
IPI00003591.2	Cytohesin-interacting protein	0.5237	2	1	19	41																																		1.288	1		1.106	1		0.836	1		1.165
IPI00410211.2	Isoform 1 of Protein dpy-19 homolog 3	0.4148	2	1	22	32
IPI00166642.3	Isoform 1 of D-2-hydroxyglutarate dehydrogenase, mitochondrial	0.3743	3	1	15	19																																		1.388	1		4.472	1		3.492	1		6.163
IPI00396920.6	Putative short-chain dehydrogenase/reductase family 42E member 2	0.5355	1	1	20	33
IPI00337800.3	Isoform 1 of Disheveled-associated activator of morphogenesis 1	0.4536	3	1	57	127																																		0.038	1		0.02	1		0.719	2	11.4	0.029
IPI00028911.2	Dystroglycan	0.2905	1	1	22	32																0.886	1		1.225	1		0.898	1		0.788	1		1.045	1
IPI00217792.2	DDB1- and CUL4-associated factor 12-like protein 1	0.4838	1	1	19	37																																		0.283	1					0.381	1		0.396
IPI00290368.3	Histidine decarboxylase	0.4773	2	1	27	54																0.982	1		0.642	1		1.048	1		1.031	1		0.956	1
IPI00004560.1	Isoform 2 of Serine/threonine-protein kinase DCLK1	0.6203	12	2	65	288	1.064	13	18.1	1.069	13	26.9	1.2	12	12.6	1.029	13	17.8	1.131	11	20.8	1.048	18	42.2	0.813	17	29.4	1.3	18	50	0.941	19	12.1	1.434	19	23.5				0.852	14	45.3	0.982	14	55.3	1.008	16	27.7	1.018
IPI00872359.2	Isoform p150 of Dynactin subunit 1	0.6135	21	10	74	217	1.111	4	28.2	1.125	5	28.7	1.054	5	5.4	0.936	4	21.6	1.041	4	24	1.078	2	32.8	0.834	1		0.895	1		0.995	2	25.1	1.428	1					0.69	10	35.2	0.622	9	60.5	0.907	11	47.4	0.676
IPI00220770.2	Dynactin subunit 6	0.6211	2	2	10	20	3.322	1		3.141	1		3.055	1		2.848	1		4.33	1		1.724	2	21.5	0.726	2	57.7	1.556	2	9.6	0.94	2	1.4	1.761	2	22.9				0.736	1		1.406	1		1.14	1		1.783
IPI00889541.2	Isoform 4 of Probable ATP-dependent RNA helicase DDX17	0.5556	5	1	35	61																																								1.223	1		1.063
IPI00015953.3	Isoform 1 of Nucleolar RNA helicase 2	0.5428	2	1	48	77																																		1.026	2	28.3	0.594	2	4.3	1.038	2	5.5	0.679
IPI00006725.2	Probable ATP-dependent RNA helicase DDX23	0.2817	3	1	29	51																																		1.364	2	74.8	2.794	2	105.9	1.029	2	28.2	2.004
IPI00329791.20	Probable ATP-dependent RNA helicase DDX46	0.4345	2	1	46	66																																		3.587	1		5.954	1		2.201	1		4.147
IPI00017617.1	Probable ATP-dependent RNA helicase DDX5	0.3795	3	1	27	40																1.246	1		0.77	1		1.088	1		0.812	1		1.732	1
IPI00030320.4	Probable ATP-dependent RNA helicase DDX6	0.8509	2	8	47	234	0.954	7	26.4	0.954	7	45.1	0.827	7	17.7	0.957	7	33.4	1.042	7	29.7	0.923	3	42.3	0.729	3	249.9	1.197	3	10.7	1.171	3	9.5	1.279	3	4.4				1.309	9	38.8	1.149	9	53.8	1.048	9	24.4	1.11
IPI00003482.1	2,4-dienoyl-CoA reductase, mitochondrial	0.8806	7	12	37	320																6.755	21	139.9	1.175	20	47.6	8.342	21	165	1.036	19	31.4	8.127	21	181.9				0.976	27	32.5	4.376	28	47.8	0.891	27	19.3	4.259
IPI00020021.3	Protein DEK	0.4427	6	6	26	56																																		0.618	8	48.4	0.376	8	28.3	0.912	8	31.2	0.48
IPI00292290.1	Isoform Long of Dematin	0.7827	12	2	45	206	1.074	8	78	1.496	8	77.4	0.98	8	53.5	0.901	8	23.6	0.975	7	32.4	1.046	8	10.6	1.131	8	61.7	1.269	8	44.6	0.917	8	15.7	1.291	8	9.1				0.893	9	49.6	0.67	8	45.7	0.886	9	34	0.901
IPI00306280.4	Density-regulated protein	0.7424	2	4	15	67	0.862	2	33.5	0.856	1		1.038	2	10.5	0.777	2	1.2	0.993	2	17																			0.462	2	105.2	0.883	3	33.5	0.757	3	106.2	0.886
IPI00013933.2	Isoform DPI of Desmoplakin	0.5726	3	1	157	269																																		1.543	1		2.551	1		1.471	1		2.407
IPI00473014.5	Destrin	0.7212	3	1	17	77	1.725	6	19.5	0.859	6	34.8	1.794	6	20.8	1.154	6	28.6	1.69	6	18.1	2.717	6	16.6	0.612	5	24.6	3.162	6	79.6	0.869	6	32.2	4.196	6	54.4				3.239	4	57.6	6.574	4	57	0.963	4	34.5	5.219
IPI00019871.1	Testosterone 17-beta-dehydrogenase 3	0.8516	2	1	19	41																																		4.334	1		2.17	1		3.388	1		3.866
IPI00019912.3	Peroxisomal multifunctional enzyme type 2	0.6916	8	23	54	545	1.083	39	59.4	0.807	35	50.1	1.174	39	49.3	0.912	38	29.7	0.942	39	44.9	1.202	48	44.9	0.757	47	52.5	1.181	49	45.5	0.923	48	23.6	1.472	48	53.2				1.306	35	62.8	1.078	33	62.3	1.04	29	35.7	1.055
IPI00021890.1	Estradiol 17-beta-dehydrogenase 8	0.5287	1	1	12	26
IPI00016801.1	Glutamate dehydrogenase 1, mitochondrial	0.8513	8	13	46	196	1.289	2	29.2	0.359	1		2.011	2	29.7	1.216	1		1.464	1		6.277	16	97.4	0.917	12	44.2	6.735	16	86.5	0.776	12	22.5	7.45	16	79				1.525	22	76.9	3.161	22	120.6	0.929	22	38.1	2.822
IPI00014439.4	Dihydropteridine reductase	0.7664	5	3	17	67																1.782	8	78.5	1.217	8	17.4	2.347	8	138	0.896	8	27.4	1.826	8	49.5
IPI00294911.1	Succinate dehydrogenase [ubiquinone] iron-sulfur subunit, mitochondrial	0.8429	1	7	43	161	1.341	2	9	0.823	2	16.2	1.731	2	22.2	0.642	2	52.7	1.157	2	34.8	2.773	7	24	0.559	6	105.4	2.835	7	14.4	0.906	7	39.6	3.204	7	14.7				1	8	75.9	2.943	8	26.5	0.983	8	18.6	2.667
IPI00216057.6	Sorbitol dehydrogenase	0.6975	2	6	22	118	1.074	14	28.1	0.777	13	21.7	1.16	13	61.8	1.027	13	27.4	1.029	14	32.9	1.296	13	56.9	0.81	13	31.9	1.449	14	67.5	1.137	13	39.8	2.048	14	71.7
IPI00844578.1	ATP-dependent RNA helicase A	0.7268	2	11	94	384																																		1.248	16	51.2	3.347	17	145.5	1.104	16	31.1	2.977
IPI00004290.3	Digestive organ expansion factor homolog	0.422	1	2	29	70
IPI00004459.1	Probable dimethyladenosine transferase	0.722	3	1	20	33																																		2.332	1		1.102	1		1.046	1		1.072
IPI00465045.2	Disco-interacting protein 2 homolog B	0.5457	10	11	81	215	0.872	1		0.858	1		0.81	1		0.91	1		0.814	1		1.449	1		2.3	1		2.33	1		1.176	1		1.528	1					0.863	13	92.4	0.603	14	76.2	0.794	15	43.5	0.611
IPI00063302.1	GTP-binding protein Di-Ras2	0.1859	1	1	4	5																																		3.547	1		5.261	1		3.54	1		5.508
IPI00172479.1	Protein dispatched homolog 1	0.3091	1	1	42	75																																		0.393	1					0.886	1		0.386
IPI00008454.1	DnaJ homolog subfamily B member 11	0.6788	2	5	22	99																6.053	3	38.1	0.583	3	5.8	5.839	3	34.4	0.524	3	29.9	4.575	3	61.8				1.175	10	60.4	3.814	10	46.9	0.932	10	26.4	3.911
IPI00178504.5	Isoform 1 of DnaJ homolog subfamily B member 14	0.5198	2	1	19	24																																		0.545	1		0.551	1		0.482	1		0.505
IPI00307259.12	DnaJ homolog subfamily C member 13	0.3941	1	1	86	124	0.967	1		1.208	1		1.277	1		0.806	1		0.387	1
IPI00006433.6	Isoform 1 of DnaJ homolog subfamily C member 16	0.4054	4	1	28	46
IPI00025510.3	DnaJ homolog subfamily C member 18	0.3631	3	1	11	35				0.225	1		0.414	1
IPI00015911.2	Dihydrolipoyl dehydrogenase, mitochondrial	0.6778	7	10	38	147	0.98	2	23.4	0.546	2	12.4	1.504	2	20.5	0.985	2	20.6	1.219	2	11.6	4.294	13	101.1	0.918	11	42.3	3.722	13	129.3	1.154	11	43	4.26	13	103.6				1.012	20	75.7	2.472	20	163.5	0.958	20	9.6	2.74
IPI00012535.1	DnaJ homolog subfamily A member 1	0.7406	13	19	34	152																2.434	1		1.008	1		2.698	1		2.557	1		3.979	1					0.916	24	85.6	3.015	28	177.9	1.059	27	31.2	3.172
IPI00032406.1	DnaJ homolog subfamily A member 2	0.9029	1	10	38	178	1.821	1		0.422	1		1.239	1		1.324	1		1.902	1		4.755	5	94.5	0.832	4	22.6	5.407	5	130.3	0.768	4	71.4	5.679	5	82.4				1.26	19	112.9	6.018	19	99	1.108	18	27.7	6.189
IPI00853174.1	Isoform 1 of DnaJ homolog subfamily A member 4	0.597	8	6	26	102	1.125	1		0.569	1		1.111	1		0.748	1		0.61	1																				1.49	8	113.1	6.746	9	199.4	1.245	8	39	4.299
IPI00015947.5	DnaJ homolog subfamily B member 1	0.5706	2	1	23	35																																		1.013	1		2.527	1		0.986	1		2.245
IPI00220102.1	Isoform 3 of DnaJ homolog subfamily B member 2	0.5463	5	1	20	56	2.825	1		1.182	1		3.819	1		0.731	1		2.83	1		4.882	2	15.5	0.492	2	83.7	4.685	2	6.1	0.834	2	23.5	5.052	2	12				0.331	3	8.5	2.414	4	62.5	1.192	3	2.5	2.218
IPI00003438.2	DnaJ homolog subfamily C member 8	0.6126	1	6	23	74	1.111	7	19.4	1.133	7	23.8	1.195	7	16.5	1.049	7	13.1	1.216	7	27.4	1.4	11	38.5	0.898	9	46.9	1.507	11	33.8	0.916	11	37.9	1.732	11	33.6				1.094	1		0.753	1		1.72	2	49.8	0.588
IPI00022388.2	Dihydropyrimidinase-related protein 4	0.7098	2	2	38	106																																		1.665	1		6.234	1		1.112	1		6.62
IPI00335509.3	Dihydropyrimidinase-related protein 5	0.7713	1	8	42	127							0.724	1					1.254	1		6.02	6	80	0.422	5	17.1	7.137	6	78.7	0.756	4	21.2	7.996	6	59.4				1.02	8	51.4	3.426	8	37.9	1.02	8	31.7	4.146
IPI00031547.2	Desmoglein-3	0.4795	1	1	33	62
IPI00152692.2	D-tyrosyl-tRNA(Tyr) deacylase 1	0.7177	1	6	20	110	0.907	5	6.8	0.551	4	25.7	1.071	3	41.3	0.635	4	26.4	0.716	4	20.1	0.945	6	49	0.471	4	38.2	0.507	5	69.3	0.98	4	23.2	0.967	4	30.7				1.172	2	11.8	1.105	1		1.064	2	3.7	0.968
IPI00185038.3	Isoform 1 of Dual oxidase 1	0.4475	2	1	55	79
IPI00878816.3	Isoform 1 of Dynein heavy chain 1, axonemal	0.6162	5	1	240	520																5.789	1		0.507	1		4.74	1		0.161	1		4.78	1
IPI00783464.3	Isoform 1 of Dynein heavy chain 2, axonemal	0.4357	2	1	169	306																																		0.382	1		0.83	1		0.475	1		1.213
IPI00152462.1	Isoform 1 of Dynein heavy chain 3, axonemal	0.6463	1	1	270	594	0.708	1		0.38	1		0.946	1		0.75	1		0.973	1
IPI00884996.1	Isoform 1 of Dynein heavy chain 6, axonemal	0.4971	2	2	156	267
IPI00180384.5	Isoform 1 of Dynein heavy chain 7, axonemal	0.5577	1	2	192	358																																		1.162	1		1.773	1		1.199	1		1.93
IPI00302453.5	Isoform 1 of Dynein heavy chain 9, axonemal	0.486	5	1	190	353	0.988	1		0.271	1		0.619	1		0.743	1		0.82	1
IPI00456969.1	Cytoplasmic dynein 1 heavy chain 1	0.3988	2	2	171	293																																		3.4	2	72.5	5.886	1		0.802	2	61.8	1.537
IPI00062037.1	Dynein light chain 2, cytoplasmic	0.6854	1	3	6	70	0.975	1		1.145	1		2.027	1								2.509	1		0.836	1		2.252	1		0.995	1		2.813	1					1.468	3	48.7	1.145	3	80.6	1.105	3	22.9	1.75
IPI00005630.1	Transcription factor E2F1	0.4416	1	2	17	61																																		0.919	9	57.8	2.554	10	108.7	0.937	7	32.4	2.781
IPI00743509.2	Transcription factor E2F3	0.4688	2	2	18	28																																		5.385	1		6.132	1		1.657	1		4.734
IPI00024062.2	Isoform 1 of Band 4.1-like protein 1	0.5176	10	1	42	133																1	2	4.2	0.698	2	33.5	0.782	2	17.3	0.864	2	16	1.108	2	5				1.053	25	32.5	0.719	25	49	1.147	25	16.7	0.808
IPI00015973.1	Band 4.1-like protein 2	0.81	12	25	95	563	1.217	8	8	0.779	9	33.9	1.113	9	22.3	1.012	9	52	1.228	8	17.7	1.02	21	25.1	0.79	20	26.2	1.139	20	38.1	0.927	21	23.2	1.404	21	60.7				1.047	103	91.1	0.915	104	106.9	1.038	105	33	0.896
IPI00300020.5	Isoform 1 of Excitatory amino acid transporter 2	0.4756	3	2	18	28																																		0.986	2	112.4	1.431	2	76	1.067	2	13.7	1.164
IPI00887964.1	Endogenous Bornavirus-like nucleoprotein 1	0.5273	1	1	12	17
IPI00031522.2	Trifunctional enzyme subunit alpha, mitochondrial	0.8073	3	13	64	156																																		1.368	15	176.2	2.99	15	117.7	0.99	15	38.5	2.147
IPI00022793.5	Trifunctional enzyme subunit beta, mitochondrial	0.9599	10	17	48	193																0.936	2	83.5	0.999	2	73.9	1.25	3	39.7	0.94	1		1.461	2	15.1				0.98	34	83.9	2.052	37	95.3	0.996	37	27.5	2.052
IPI00302688.7	Isoform 1 of Enoyl-CoA hydratase domain-containing protein 1	0.6417	14	3	19	52																1.153	2	6	0.695	3	20.1	1.116	3	26.8	1.015	2	18.6	1.291	2	8.4				2.033	1		2.691	1
IPI00024993.4	Enoyl-CoA hydratase, mitochondrial	0.7138	1	8	24	74																2.118	1		0.506	1		1.935	1		0.853	1		2.279	1					1.458	13	115.2	1.023	13	95.8	0.861	12	34.2	1.138
IPI00639841.2	Isoform 1 of Enoyl-CoA delta isomerase 2, mitochondrial	0.6193	7	5	30	84																1.232	1		1.298	1		1.671	1		1.283	1		2.056	1					0.73	12	69.6	1.638	12	139.6	0.991	12	74.3	2.241
IPI00025427.2	Eosinophil cationic protein	0.925	1	5	17	74																																		0.627	12	31.3	0.524	13	41.9	0.901	13	17.8	0.602
IPI00018009.2	Enhancer of mRNA-decapping protein 3	0.5965	1	1	21	44																																		1.325	1		3.03	1		1.32	1		1.361
IPI00021570.1	Isoform 1 of Endothelial differentiation-related factor 1	0.8716	3	11	28	255	0.842	17	23.5	0.928	18	36.2	0.881	18	38	0.987	17	20	0.946	18	20.1	0.99	22	21.2	0.918	22	27.8	1.021	22	24.3	0.985	22	19.4	1.224	22	23.4				0.972	17	38.6	0.548	12	20.8	0.933	16	23.8	0.616
IPI00329536.2	Early endosome antigen 1	0.6655	16	0	119	292
IPI00396485.3	Elongation factor 1-alpha 1	0.8009	7	6	35	298	1.523	24	30.6	1.185	24	48.7	1.168	24	37.7	1.048	24	19.4	1.267	24	43.3	2.309	29	87.8	0.897	28	31.7	2.714	29	75.2	0.913	28	20.2	2.903	29	114.5				1.345	24	94	2.859	23	177.6	1.054	23	16.6	2.415
IPI00014424.1	Elongation factor 1-alpha 2	0.797	3	11	38	506	1.41	31	28.8	1.055	31	57.4	1.362	31	37.3	1.041	31	29.4	1.29	32	31.1	2.895	46	52.6	0.868	44	23.3	2.859	46	46.8	0.949	45	21.2	3.387	46	60				1.013	55	52.1	2.358	58	119.1	1.039	58	25.3	2.543
IPI00178440.3	Elongation factor 1-beta	0.5822	17	4	20	36																																		1.92	3	3	1.55	4	94.7	1.023	5	41.4	1.618
IPI00186290.6	Elongation factor 2	0.4685	4	6	47	83	2.186	2	34	1.673	2	7.1	1.143	2	31.7	0.712	2	5.5	1.483	2	16.9	3.31	2	1.2	0.583	2	21.2	3.354	2	30.3	0.996	2	52.9	2.762	2	127.2				0.975	2	27.2	1.975	2	32	1.264	2	27.1	2.4
IPI00171599.7	Isoform 1 of EF-hand domain-containing family member C2	0.4459	2	1	24	47
IPI00060181.1	EF-hand domain-containing protein D2	0.5	4	4	15	38	0.463	3	13.6	0.871	3	20.1	1.071	3	2.8	1.18	3	80.8	0.37	2	40.1	1.358	4	36.1	1.01	3	90.7	1.055	4	40.1	1.215	3	47.7	1.912	4	3.1				3.401	3	46	1.106	3	15.4	1.133	2	42.2	0.898
IPI00024307.1	Ephrin-B1	0.6185	1	1	15	21																																		0.723	1		0.58	1		0.941	1		0.584
IPI00030227.1	Early growth response protein 1	0.1602	7	1	10	29																																		0.945	1		1.569	1		0.957	1		1.671
IPI00015077.1	Eukaryotic translation initiation factor 1	0.6726	2	5	8	30																																		0.553	4	30	0.612	4	36.8	0.927	4	12.6	0.709
IPI00016910.1	Eukaryotic translation initiation factor 3 subunit C	0.4085	7	1	30	46	1.937	1		0.703	1		0.889	1		1.98	1		1.364	1
IPI00013068.1	Eukaryotic translation initiation factor 3 subunit E	0.6404	3	1	28	43
IPI00290460.3	Eukaryotic translation initiation factor 3 subunit G	0.35	1	1	14	23																																		1.441	1		1.002	1		1.806	1		0.996
IPI00030250.4	Isoform 1 of ELAV-like protein 2	0.7465	5	1	32	231	1.73	1		1.872	1		2.469	1		1.409	1		1.151	1		1.698	3	20.9	1.264	3	8.2	2.177	3	27.2	1.288	3	34.9	2.299	3	26.3				0.942	25	34.2	1.558	25	41	0.963	25	24.2	1.604
IPI00031552.4	Isoform 1 of ELAV-like protein 3	0.8147	2	6	34	196																1.477	3	20.9	1.196	3	25	1.818	3	27.2	1.073	3	6.8	1.931	3	26.3				1.056	43	49.3	2.467	43	91.5	1.078	41	33.1	1.847
IPI00479625.2	Isoform 1 of ELAV-like protein 4	0.7632	8	5	34	386	1.325	3	4.3	1.845	3	2.2	1.702	3	25.1	1.599	2	18.9	1.27	2	14.6	1.822	7	25	1.297	6	19.9	1.818	7	56	1.025	5	71.1	2.299	7	66.8				0.924	39	39.9	1.433	43	60.3	0.963	43	37.4	1.572
IPI00027769.1	Neutrophil elastase	0.7715	1	1	14	31																																		0.673	1		0.289	1		1.257	1		0.37
IPI00376867.3	RNA polymerase II transcription factor SIII subunit A2	0.6799	1	2	56	108	1.064	1		0.813	1		1.081	1		0.982	1		1.017	1																				1.292	1		1.442	1					2.421
IPI00013079.2	EMILIN-1	0.3848	1	1	27	49																2.391	1		1.176	1		2.516	1		0.998	1		2.855	1
IPI00872314.1	Isoform 1 of Protein EMSY	0.593	8	1	66	122																																		1.322	1		1.953	1		0.558	1		2.119
IPI00465248.5	Isoform alpha-enolase of Alpha-enolase	0.9147	16	27	51	570	1.541	36	48.8	0.91	34	28	1.505	36	51.1	0.908	32	25.8	1.737	36	32	4.545	56	121.8	0.94	50	55.3	4.093	57	124.3	0.941	53	30.4	4.765	57	117.1				1.402	33	120.2	3.24	34	140.3	1.066	34	36.6	3.126
IPI00300601.5	Isoform 1 of Mitochondrial enolase superfamily member 1	0.4492	4	1	13	27																																		0.255	1		1.249	1		0.873	1		4.662
IPI00027230.3	Endoplasmin	0.3898	3	1	23	36
IPI00290337.8	Epidermal growth factor receptor kinase substrate 8	0.4294	3	1	28	65																2.857	1		0.894	1		2.28	1		0.838	1		3.58	1
IPI00007444.3	Epiphycan	0.2702	1	1	8	20																																		3.538	2	170	9.506	2	219.4	0.743	2	33.5	4.994
IPI00026512.2	Isoform HERA-A of GTPase Era, mitochondrial	0.6545	3	1	35	67
IPI00477831.2	Isoform 1 of Endoplasmic reticulum aminopeptidase 1	0.2497	3	2	20	39																																		0.337	1		0.146	1		0.74	1
IPI00465261.2	Isoform 1 of Endoplasmic reticulum aminopeptidase 2	0.4729	4	1	38	55																																		0.985	1		0.717	1		1.059	1		0.791
IPI00016371.1	Isoform JM-A CYT-1 of Receptor tyrosine-protein kinase erbB-4	0.432	4	1	39	85	0.348	1					0.29	1		1.647	1		2.055	1
IPI00472614.3	ERC protein 2	0.6635	3	2	84	157
IPI00429191.3	Eukaryotic peptide chain release factor subunit 1	0.5286	2	1	25	48																																		0.86	4	9.1	0.603	4	8.5	0.877	4	6.7	0.774
IPI00029631.1	Enhancer of rudimentary homolog	0.9712	1	1	7	21																																		0.924	6	28.1	1.168	6	37.7	1.027	6	14.3	1.123
IPI00429633.6	ERO1-like protein beta	0.4154	3	1	23	43																																		1.091	1		2.839	1		2.461	1		2.386
IPI00024913.2	Isoform Long of ES1 protein homolog, mitochondrial	0.7463	7	6	18	57																																		1.333	13	88.7	1.773	12	146.3	0.827	13	18.6	1.265
IPI00010810.1	Electron transfer flavoprotein subunit alpha, mitochondrial	0.964	2	16	36	240																2.834	14	101.8	1.088	14	45.8	2.348	14	147.9	0.909	14	51.8	3.902	14	219.4				1.195	37	73.9	4.539	38	77.5	1.117	37	43.4	4.346
IPI00004902.1	Isoform 1 of Electron transfer flavoprotein subunit beta	0.8157	2	9	22	133	1.259	6	6.8	0.572	6	10.2	1.563	6	23.5	0.903	6	24.5	1.339	6	32.2	4.317	18	32.6	0.826	18	28.1	4.223	18	34.1	0.926	17	24.7	4.666	18	46.9				1.223	9	14.3	2.763	9	28	0.946	9	33.7	3
IPI00293026.7	Isoform 1 of Elongation factor Tu GTP-binding domain-containing protein 1	0.5875	2	1	63	160	0.929	2	12.8	0.721	2	2.6	0.823	2	3.2	0.876	2	9.1	0.821	2	7.8																			1.123	1		0.744	1		1.46	1		0.77
IPI00027718.1	Ellis-van Creveld syndrome protein	0.4153	2	2	42	83																																		1.296	1		1.32	1		0.968	1		1.188
IPI00852806.1	Isoform 1 of Exocyst complex component 6B	0.5438	2	1	39	70																																		0.432	1		0.316	1		0.611	1		0.55
IPI00059279.5	Exocyst complex component 4	0.499	3	1	40	67	1.202	1		0.525	1		0.886	1		0.812	1		1.276	1
IPI00021106.4	Isoform 1 of Nuclease EXOG, mitochondrial	0.394	7	1	16	31																																		0.35	2	21.9	0.153	1		1.304	2	2.7	0.391
IPI00654592.3	Isoform 1 of Exosome complex component RRP45	0.2574	4	1	14	28																																		0.468	1		0.825	1		0.817	1		0.714
IPI00843975.1	Ezrin	0.8003	3	18	77	547	1.053	43	16.9	0.698	43	36.8	1.131	43	24.6	0.956	43	12.8	1.159	44	15.6	1.129	47	25.5	0.824	48	51.3	1.137	49	35.1	0.969	47	17.8	1.517	49	37.1				0.808	48	36.5	0.668	49	71.6	1.034	50	25.1	0.735
IPI00032826.1	Hsc70-interacting protein	0.4986	5	8	24	64	1.12	1		1.156	1		0.951	1		1.094	1		1.41	1		1.751	1		0.701	1		1.873	1		0.54	1		2.451	1					0.368	9	64.6	0.625	9	84	0.991	9	38.3	0.604
IPI00745087.4	Isoform 1 of Protein FAM124B	0.6066	1	1	20	36																1.212	1		1.387	1		1.939	1		2.129	1		1.729	1
IPI00297550.8	Coagulation factor XIII A chain	0.4235	3	4	33	58																																		2.109	2	145.8	7.041	2	99.4	2.426	2	14.1	4.531
IPI00329753.4	Protein FAM164A	0.8031	1	11	46	314	1.187	4	8	1.265	4	33.8	1.18	4	4.5	1.146	5	18.3	1.18	5	13.6	1.399	3	29	0.989	4	51.3	1.133	4	52.9	0.79	3	39.7	1.469	3	31.8				0.567	60	74.4	0.553	61	76.5	0.983	63	21.9	0.608
IPI00872287.1	Protein FAM160A1	0.4346	1	2	31	56																8.488	1					4.452	1		0.75	1		7.365	1
IPI00299456.4	Fructose-1,6-bisphosphatase isozyme 2	0.4897	1	1	12	28																																		0.467	1		2.027	1		1.347	1		1.046
IPI00299517.3	BRISC complex subunit Abro1	0.4096	1	2	16	40																10.141	1					8.598	1					10.752	1
IPI00874044.2	Isoform 1 of Protein FAM184A	0.6605	7	1	85	254
IPI00902593.1	Isoform 1 of Protein FAM190A	0.4622	6	1	39	72	1.016	1		1.169	1		0.528	1		0.373	1		1.375	1
IPI00293320.1	Protein FAM43A	0.1442	1	1	8	10	0.872	1		1.083	1		1.322	1		1.359	1		1.453	1
IPI00152022.5	Protein FAM47A	0.3464	1	1	32	40																																		0.69	1		1.347	1		0.901	1		1.153
IPI00303318.2	Protein FAM49B	0.4506	2	1	14	24																6.599	1		0.975	1		3.909	1		1.017	1		5.998	1
IPI00014920.2	Isoform 1 of Protein FAM55D	0.5441	2	1	27	50
IPI00217863.2	Protein FAM71A	0.601	2	1	30	48
IPI00174442.2	Isoform 1 of Protein FAM98A	0.6069	4	1	29	73																1.272	4	38.3	0.866	4	20.6	1.185	4	9.5	1.055	4	22	1.598	4	47.9
IPI00023359.1	Isoform 1 of Malonyl-CoA-acyl carrier protein transacylase, mitochondrial	0.7231	1	1	23	35																																		2.067	2	40.7	1.525	2	93.6	1.359	2	53.9	2.23
IPI00741716.3	Fatty acid-binding protein 9	0.7879	1	1	11	26																1.335	2	8.6	0.787	1		1.495	1		1.217	2	43.2	1.762	2	56				1.043	1					1.294	1		1.815
IPI00172656.6	FAS-associated factor 2	0.3685	1	1	11	17
IPI00013735.1	Isoform 1 of FAST kinase domain-containing protein 2	0.5479	2	1	31	46
IPI00026781.3	Fatty acid synthase	0.509	2	1	100	202
IPI00019439.2	Isoform 1 of Fibrillin-2	0.5003	4	2	89	166	0.727	1		0.764	1		0.803	1		0.663	1		0.685	1																				5.961	1		1.373	1		1.578	1		1.696
IPI00409721.1	Isoform 1 of F-box only protein 18	0.4698	3	1	46	73	1.523	1		0.979	1		1.636	1		1.124	1		1.703	1
IPI00550126.2	F-box only protein 47	0.5774	1	1	23	37																0.924	2	2.8	1.44	2	1	1.152	2	1.3	0.969	2	2.1	1.129	2	5.2
IPI00024249.1	Isoform 1 of Fibroblast growth factor 12	0.679	8	10	24	166	1.114	2	17.4	0.564	2	51.2	2.547	2	6.2	0.857	2	56.1	1.428	2	91.8	1.423	1		0.672	1		1.349	1		1.1	1		1.477	1					1.48	38	115.8	1.199	39	78.7	1.164	40	35.1	1.023
IPI00946154.1	Isoform 1 of Heparin-binding growth factor 2	0.5208	4	1	19	25																																		0.862	1		0.797	1		0.911	1		0.738
IPI00021885.1	Isoform 1 of Fibrinogen alpha chain	0.5035	4	3	45	90																2.995	2	106.7	0.598	2	68.5	2.67	2	78.5	0.954	2	5.1	2.631	2	127.1				2.813	1		2.301	1		0.84	1		2.476
IPI00298497.3	Fibrinogen beta chain	0.7312	3	6	36	132																1.523	1		0.733	1		1.245	1		1.043	1		1.179	1					1.341	14	252.2	1.761	15	92.4	1.262	10	48.2	1.493
IPI00022022.1	Polyphosphoinositide phosphatase	0.4377	1	1	29	47																																		0.341	1		0.336	1		0.905	1		0.453
IPI00007052.6	Mitochondrial fission 1 protein	0.3421	1	1	4	10																																		1.073	2	6.5	0.932	2	7.1	0.92	2	18.1	0.933
IPI00396151.1	Isoform 1 of Peptidyl-prolyl cis-trans isomerase FKBP1B	0.8148	2	2	8	26	0.803	2	23.7	0.86	2	11.6	1.705	2	50.1	0.776	2	16.7	1.165	2	60.7	1.079	5	22.3	0.78	4	32.7	1.154	4	22.6	0.895	5	45.9	1.392	5	50.5
IPI00002535.2	Peptidyl-prolyl cis-trans isomerase FKBP2	0.8451	2	6	16	184	0.996	10	18.9	0.917	10	12.1	1.051	10	31.4	0.967	10	14.2	1.073	10	8.4	1.215	19	29.4	0.816	19	22.4	1.228	19	31.4	0.95	19	14	1.223	19	14				1.103	3	108.9	1.193	3	54.2	1.188	3	12.3	1.023
IPI00024157.1	Peptidyl-prolyl cis-trans isomerase FKBP3	0.875	2	16	30	264	0.945	30	33.1	0.986	28	34.5	0.98	30	24.7	0.953	29	21.4	0.964	30	16.1	1.044	29	29.8	1.115	29	37.8	1.126	29	46.1	0.96	28	12.3	1.242	29	24.5				0.942	35	71.8	0.576	35	53.9	0.962	35	18.5	0.648
IPI00219005.3	Peptidyl-prolyl cis-trans isomerase FKBP4	0.4248	2	2	19	30	0.93	1		0.901	1		2.238	1		0.769	1		0.76	1																				1.097	1		0.545	1		0.86	1		0.544
IPI00297210.4	Isoform 1 of Filamin-A-interacting protein 1	0.4922	3	2	64	101																1.094	1		0.821	1		2.441	1		0.706	1		2.145	1
IPI00023729.1	Fructosamine-3-kinase	0.7184	3	6	26	123	1.702	4	47.6	1.019	4	41.3	1.525	4	124.5	0.86	4	9.2	0.858	4	13.6	2.161	10	79.1	0.82	9	51.6	2.037	10	63.4	0.933	9	25.5	1.873	10	83.8				0.747	12	86.2	1.744	13	106.4	0.962	13	43	1.523
IPI00743208.4	Uncharacterized protein	0.5539	2	1	31	57
IPI00386797.4	Isoform 1 of Folliculin-interacting protein 1	0.5926	3	1	62	123	0.628	1		0.526	1		1.483	1		0.956	1		1.223	1
IPI00021943.4	Fucose-1-phosphate guanylyltransferase	0.4899	3	1	29	58																1.439	1		0.408	1		1.348	1		0.445	1		1.846	1
IPI00012478.2	N-formyl peptide receptor 3	0.255	1	1	5	7
IPI00795736.2	Isoform 1 of Fer-1-like protein 4	0.388	4	1	75	158
IPI00554521.2	Ferritin heavy chain	0.7541	10	6	16	121	1.707	8	29.9	0.679	8	13.4	1.92	8	27.2	1.078	8	14	1.582	8	41.8	3.14	16	54.9	0.709	15	30.6	2.803	16	85.9	0.968	16	25.6	3.542	16	49.4				1.082	17	113.4	0.977	19	118.6	1.004	18	11.8	1.062
IPI01014563.1	Ferritin light chain	0.4	3	3	9	27																																		2.35	3	17.1	2.838	3	13.8	1.088	3	15.9	2.472
IPI00477747.3	Isoform 1 of Follistatin-related protein 4	0.342	3	1	23	42
IPI00012440.8	Plasma alpha-L-fucosidase	0.3919	1	1	12	16
IPI00009217.1	Alpha-(1,3)-fucosyltransferase	0.5906	1	1	14	29																0.917	1		1.439	1		1.045	1		1.546	1		1.052	1					0.551	1		0.696	1		0.661	1		1.36
IPI00654829.3	Forkhead box protein D4-like 6	0.4628	1	1	16	26																																		1.006	1		1.622	1					1.908
IPI00181733.4	F-box/LRR-repeat protein 16	0.5678	1	1	15	27
IPI00004341.8	Isoform 1 of F-box/LRR-repeat protein 17	0.505	1	1	27	50	0.383	1		0.692	1		0.611	1		0.689	1		0.648	1
IPI00549357.3	Isoform 1 of FAD-dependent oxidoreductase domain-containing protein 1	0.3519	3	1	15	30																0.986	1		0.787	1		0.995	1		0.971	1		1.004	1
IPI00009057.2	Isoform A of Ras GTPase-activating protein-binding protein 2	0.6867	3	3	27	42																									1.562	1								0.708	3	19.5	0.609	3	37.3	1.096	3	12.3	0.752
IPI00219018.7	Glyceraldehyde-3-phosphate dehydrogenase	0.9821	5	35	50	1939	2.368	121	46.2	0.784	117	44.5	2.385	121	33.2	1.005	119	16.7	2.316	119	40.8	6.668	160	71.8	0.814	154	35	7.019	160	69.4	0.969	157	24.7	7.189	160	78.1				0.911	240	133.1	2.593	251	194.8	0.944	248	31.8	2.644
IPI00006817.1	Galactosylceramide sulfotransferase	0.4752	1	1	19	30																1.992	1		0.801	1		2.861	1		0.834	1		2.424	1
IPI00027497.5	Glucose-6-phosphate isomerase	0.8172	4	23	52	673	1.213	52	29.4	0.864	53	37.7	1.196	52	31.1	1.024	54	20.9	1.13	53	28.7	1.08	59	41.6	0.857	54	28.8	1.027	56	68.6	1.044	56	20.1	1.272	58	32.7				1.284	35	87	1.622	36	80.5	1.106	36	32.3	1.429
IPI00031068.2	Isoform 1 of GRB2-associated-binding protein 1	0.4323	5	2	21	27																																		1.667	2	426.1	0.957	2	148.1	1.312	2	37.6	1.463
IPI00002756.1	Isoform 1A of Gamma-aminobutyric acid type B receptor subunit 1	0.232	9	1	23	44
IPI00398632.2	Isoform 3 of Growth arrest-specific protein 7	0.5966	6	4	26	65																1.791	1		1.298	1														2.001	2	133.6	1.174	2	129.6	0.651	4	39.7	0.463
IPI00026268.3	Guanine nucleotide-binding protein G(I)/G(S)/G(T) subunit beta-1	0.8382	12	7	35	161	0.935	1		0.753	1		0.805	1		0.828	1		0.399	1		5.683	4	36.7	0.737	3	82.1	5.212	4	35.2	1.06	4	27.9	8.246	4	30.9				1.673	30	110.5	3.005	30	89.4	1.022	31	35	2.158
IPI00003348.3	Guanine nucleotide-binding protein G(I)/G(S)/G(T) subunit beta-2	0.7676	9	1	24	74	0.935	1		0.753	1		0.805	1		0.828	1		0.399	1		4.812	3	52.5	0.737	3	82.1	4.596	3	38.7	0.92	3	35.7	7.056	3	48.8				2.195	12	70.9	2.782	12	54	1.014	12	37.7	2.133
IPI00221232.9	Guanine nucleotide-binding protein G(I)/G(S)/G(O) subunit gamma-12	0.5278	1	1	6	14																1.266	1		1.013	1		1.418	1		0.688	1		1.278	1
IPI00023625.1	Guanine nucleotide-binding protein G(I)/G(S)/G(O) subunit gamma-3	0.9067	1	4	11	47																																		0.702	8	123.9	0.669	9	249.3	1.163	9	34.8	1.149
IPI00028509.1	Guanine nucleotide-binding protein G(I)/G(S)/G(O) subunit gamma-7	0.9118	1	4	8	42																																		1.199	13	63.9	0.867	13	57.7	0.911	13	48.6	0.895
IPI00848226.1	Guanine nucleotide-binding protein subunit beta-2-like 1	0.8297	16	2	20	56																																		1.354	3	3	4.654	3	40.5	2.404	3	35.8	3.776
IPI00026358.3	Gamma-aminobutyric acid receptor-associated protein-like 2	0.7778	1	6	16	194	1.1	15	24.6	1	17	32.8	1.03	17	25.8	0.946	18	28.1	1.128	16	24.1	1.213	24	28.5	0.87	22	39.1	1.152	23	45.5	0.913	23	35.7	1.503	22	34.1				2.517	4	36.4	1.221	4	110.1	1.05	3	26	1.538
IPI00165138.1	GRIP and coiled-coil domain-containing protein 1	0.4865	1	1	39	65
IPI00001364.2	Isoform A of GC-rich sequence DNA-binding factor 1	0.4896	1	1	46	82																0.993	1		0.903	1		1.428	1		0.803	1		0.841	1
IPI00418340.6	Isoform 1 of GC-rich sequence DNA-binding factor	0.5096	2	1	35	59																																		0.789	1		0.676	1		0.961	1		0.623
IPI00030293.5	Glucokinase regulatory protein	0.4672	3	1	22	41
IPI00033516.1	Isoform 1 of Gamma-tubulin complex component 3	0.3517	3	1	26	40
IPI00877014.1	Isoform 1 of Ganglioside-induced differentiation-associated protein 1	0.6173	2	1	18	31
IPI00010154.3	Rab GDP dissociation inhibitor alpha	0.5235	8	2	16	24																1.815	1		0.996	1		1.65	1		1.112	1		1.423	1
IPI00291783.4	Gem-associated protein 5	0.3395	1	1	51	81	1.488	1		0.659	1		1.225	1		0.548	1		1.399	1
IPI00025363.1	Isoform 1 of Glial fibrillary acidic protein	0.9653	21	47	84	1256	1.107	65	19.6	0.868	64	30.8	1.135	65	21.5	0.936	64	19.2	1.184	66	21.3	1.676	67	32.7	0.923	69	32	1.664	69	32.6	0.912	66	22.5	1.933	69	33				1.172	195	159.9	1.452	189	170.7	1.113	192	37.1	1.237
IPI00154833.7	Isoform 1 of Glucose-fructose oxidoreductase domain-containing protein 2	0.5065	2	1	16	23																																		1.26	1		7.544	1		1.398	1		6.297
IPI00011732.2	Isoform 1 of GDNF family receptor alpha-2	0.7112	4	1	33	100	4.215	1		1.236	1		3.346	1		0.942	1		0.84	1		1.492	1		2.934	1		1.951	2	128.5	1.292	1		2.373	2	61.2				0.862	3	13.3	0.783	4	23.7	1.017	4	27	0.534
IPI00023162.3	Isoform 1 of Bifunctional UDP-N-acetylglucosamine 2-epimerase/N-acetylmannosamine kinase	0.3698	5	1	21	33																																		1.063	1		0.439	1		1.16	1		0.578
IPI00301647.4	Isoform 1 of Nucleoporin GLE1	0.6504	3	1	44	91																0.433	1		0.993	1		0.278	1		0.286	1		0.649	1
IPI00018889.5	Transcriptional activator GLI3	0.3038	1	1	45	81
IPI00010130.3	Glutamine synthetase	0.6193	2	4	18	54																3.862	5	31.6	1.044	5	32.4	4.976	5	5.7	1.167	5	100.9	2.299	5	125.6				0.531	2	445.9	0.188	1		0.93	2	51.2	0.387
IPI00003933.2	Isoform 1 of Hydroxyacylglutathione hydrolase, mitochondrial	0.6136	3	8	22	196	0.976	13	22.5	1.026	13	31.9	0.943	13	25.5	0.819	13	28.3	0.86	13	8.1	1.105	22	26.5	0.752	22	25.6	0.983	22	30.6	0.893	22	13.3	1.222	22	19.5				0.945	14	85.6	1.551	12	58.9	1.011	14	38.8	1.374
IPI00456149.2	Isoform 1 of Polypeptide N-acetylgalactosaminyltransferase 12	0.4148	1	1	24	61																																		3.672	1		2.261	1		1.747	1		1.945
IPI00306380.11	Isoform 1 of Guanine nucleotide-binding protein-like 3	0.5046	2	1	26	66																																		0.744	1					0.153	1		0.68
IPI00645767.2	N-acetyllactosaminide beta-1,6-N-acetylglucosaminyl-transferase, isoform C	0.5498	3	1	19	31
IPI00013272.1	Isoform 1 of Golgin subfamily A member 4	0.6309	5	1	180	350
IPI00396054.5	Integral membrane protein GPR155	0.3356	1	1	23	56
IPI00412541.2	Probable G-protein coupled receptor 158	0.6165	1	3	67	129																0.586	4	13.5	0.768	4	27.5	0.937	4	6.7	1.02	4	9.6	1.263	4	29.1
IPI00032959.3	Glycerol-3-phosphate dehydrogenase 1-like protein	0.6353	3	3	21	50																																		1.069	5	70.5	1.082	6	103.5	1.078	6	33.6	1.299
IPI00384590.1	Probable G-protein coupled receptor 97	0.4426	2	1	14	17	0.159	1		0.512	1		0.558	1		1.011	1		0.088	1
IPI00457284.2	Isoform 1 of G patch domain-containing protein 8	0.3901	2	1	54	94				0.716	1		1.946	1		0.777	1
IPI00873904.1	Isoform 1 of GRIP1-associated protein 1	0.6017	2	1	48	94																1.231	1		1.308	1		1.291	1		0.972	1		1.202	1
IPI00171134.5	Isoform 1 of Girdin	0.5083	6	1	99	176
IPI00037448.3	Glyoxylate reductase/hydroxypyruvate reductase	0.6738	3	6	23	155																4.054	14	206.1	0.818	10	55.5	4.822	13	184.3	0.755	11	43.5	4.685	14	160.5				1.571	19	97.2	3.994	20	73.7	0.832	19	50	3.391
IPI00332155.2	Isoform 1 of G protein-regulated inducer of neurite outgrowth 1	0.7411	2	1	89	177
IPI00007765.5	Stress-70 protein, mitochondrial	0.8056	6	13	68	373	1.315	2	38	3.466	1		1.078	2	39.3	2.321	2	51.8	1.016	2	20	1.858	18	69.8	0.873	16	36.7	2.102	18	71.3	0.888	16	36	2.187	18	68.6				2.261	18	106	2.928	19	117.3	1.235	16	60.4	2.587
IPI00003362.3	78 kDa glucose-regulated protein	0.5872	2	6	44	238	1.471	1		0.723	1		1.405	1		0.692	1		1.28	1		5.237	20	73.8	0.924	16	33.3	4.639	20	68.8	1.035	18	20.7	7.08	20	57.7				2.04	7	57.7	2.577	7	43	1.212	7	70.3	2.265
IPI00292228.1	Glycogen synthase kinase-3 alpha	0.3706	4	1	16	25
IPI00219757.13	Glutathione S-transferase P	0.3667	2	2	6	6																																		0.96	1		1.123	1		1.096	1		1.626
IPI00641369.2	Isoform 1 of Glycosyltransferase-like domain-containing protein 1	0.476	5	1	18	29
IPI00550239.4	Histone H1.0	0.933	2	30	55	701	1.045	35	7.5	1.171	35	20.2	1.021	35	18.9	0.959	34	8.8	0.934	35	21	1.026	40	31.2	1.165	40	34	1.191	40	16.9	0.956	40	17	1.102	39	21.8				0.53	109	112	0.407	111	134.5	0.858	147	55.3	0.494
IPI00217469.3	Histone H1.1	0.786	2	2	39	436	1.05	19	34.3	0.816	19	32.4	1.016	19	26.4	0.893	19	14.8	1.098	19	30.5	1.206	27	45.7	0.938	28	19.6	1.262	28	26.5	1.017	28	17.4	1.323	28	30.5				0.284	85	330.1	0.247	84	286.4	0.748	105	35.3	0.345
IPI00217465.5	Histone H1.2	0.9296	2	10	55	838	1.058	43	28.3	0.953	42	41.1	1.013	44	25.8	0.945	44	21.7	1.095	43	17.7	1.097	66	30.4	0.943	66	28	1.257	66	30.3	0.998	66	14.5	1.206	67	21				0.619	141	143.1	0.538	137	131.7	0.83	162	38.8	0.484
IPI00217466.3	Histone H1.3	0.9502	2	5	52	654	1.05	33	28.6	0.953	33	31.1	1.01	33	19.9	0.933	33	17.3	1.095	33	18.2	1.179	50	34.9	0.943	50	20.7	1.169	50	33.3	0.98	51	15.6	1.271	51	24.5				0.427	121	180.6	0.418	118	222.1	0.821	142	30.6	0.44
IPI00217467.3	Histone H1.4	0.9543	2	12	54	938	1.063	45	33.2	0.96	43	38.7	1.009	44	23.6	0.933	45	21.2	1.093	44	18.5	1.112	68	29.4	0.969	68	20	1.21	68	22.5	0.99	68	15	1.247	69	21.5				0.555	192	167.8	0.484	191	150.8	0.87	223	32.3	0.473
IPI00217468.3	Histone H1.5	0.8894	2	13	41	489	1.021	21	47.9	0.892	20	52.6	1.016	21	59.8	0.86	20	18.3	1.107	20	32.3	1.078	34	39.8	0.99	34	44.8	1.259	35	27.1	1.01	34	19.2	1.247	35	37				0.543	91	105.6	0.447	91	123	0.883	106	37.6	0.479
IPI00021924.1	Histone H1x	0.8873	1	33	48	799	1.05	49	19.3	0.999	48	22.3	0.988	50	26.5	0.99	48	19.1	1.063	47	21.4	1.122	57	33.3	1.095	57	24.6	1.155	57	37.6	0.956	54	15.1	1.233	57	24.6				0.566	140	87.4	0.468	144	73.4	0.958	146	18.6	0.567
IPI00216456.5	Histone H2A type 1-C	0.9231	5	3	21	282	2.108	10	27.3	0.899	9	22.2	1.931	10	32.4	0.946	10	12.7	2.049	10	23.7	6.718	15	60	1.005	15	20	6.839	15	38.7	0.93	14	24.5	6.937	15	59.5				0.631	53	40.5	0.571	54	44.7	0.938	57	18.4	0.618
IPI00339274.5	Histone H2A type 2-C	0.9302	3	3	22	288	2.06	11	29.2	0.899	11	24.2	1.931	10	32.4	0.967	11	11.7	2.049	10	23.7	6.718	15	60	1.005	15	20	6.839	15	38.7	0.93	14	24.5	6.937	15	59.5				0.608	59	46.6	0.552	57	40.4	0.955	62	19.8	0.58
IPI00219037.5	Histone H2A.x	0.9231	2	5	23	219	1.719	9	27.5	1.025	9	19.2	1.816	9	18.3	0.984	9	19.4	1.539	9	25.8	5.657	3	51.1	1.005	3	15.1	5.034	3	6.3	0.671	3	0.4	5.008	3	3.5				0.665	48	208.8	0.605	48	134.3	1.003	48	20.6	0.73
IPI00218448.4	Histone H2A.Z	0.8359	17	5	14	142	1.792	5	15.4	1.463	5	38.2	2.108	5	7.1	0.981	5	12.9	1.733	5	24.8	6.563	4	38.5	1.364	4	28.2	7.063	4	21.3	1.041	4	32.6	6.728	4	32.6				0.553	29	38	0.451	30	31.1	0.893	33	23.4	0.572
IPI00465363.3	Histone H2B type 1-A	0.9055	1	1	20	234	1.512	16	31.6	1.112	16	31.1	1.697	16	22.9	0.937	16	27	1.71	16	18.8	3.803	20	43	1.059	19	18.6	4.281	20	61.1	0.932	20	16.7	4.497	20	37.2				0.637	46	34.5	0.56	47	32.5	0.896	55	12.6	0.706
IPI00152785.3	Histone H2B type 1-O	0.881	20	2	21	443	1.538	22	31.6	1.09	21	33.2	1.674	22	22.9	0.974	21	29.3	1.71	22	23.9	3.939	24	43.4	1.079	24	21.6	4.21	24	54.8	0.932	24	21.8	4.265	24	55.3				0.59	84	44.3	0.555	84	40.4	0.901	92	12.7	0.671
IPI00219038.9	Histone H3.3	0.8529	8	3	20	112	1.265	3	68.1	1.057	3	5.5	1.336	3	3.3	1.143	3	1	1.175	3	18.9	1.128	2	98	0.639	2	11.3	1.416	2	75.8	0.704	2	35.8	1.659	2	54				1.055	14	55.8	0.913	15	35.1	0.938	14	10	0.788
IPI00453473.6	Histone H4	0.8641	1	10	21	213	1.454	14	41.5	1.248	14	27.9	1.506	15	17.9	0.87	15	38.8	1.407	15	35.3	3.868	19	41.7	0.89	18	19.4	3.788	19	50.6	0.961	19	14.8	3.991	19	46.2				0.649	50	159.2	0.581	50	120.7	0.893	51	31.2	0.634
IPI00018583.4	Isoform 1 of Intracellular hyaluronan-binding protein 4	0.5375	2	5	27	64	0.645	1		0.424	1		0.518	1		0.682	1		0.814	1		1.696	2	74.5	1.039	2	19.3	1.127	2	12.7	1.182	2	39.3	0.906	2	1.7				0.676	6	27	0.727	6	56.2	0.903	7	27.8	0.916
IPI00013297.1	28 kDa heat- and acid-stable phosphoprotein	0.779	5	24	35	672	0.908	44	27.6	1.036	45	63.2	0.93	44	35.5	0.875	44	30	0.936	44	23.9	1.022	65	38.4	1.015	65	32.9	1.053	62	41.1	0.98	61	20.4	1.176	63	33.4				1.06	63	149.3	0.73	56	179.3	0.963	61	33.3	0.725
IPI00410714.5	Hemoglobin subunit alpha	1	2	11	18	377	1.338	17	16.2	0.902	17	55.4	1.513	18	27.4	1.005	18	28.8	1.284	17	45.9	4.188	26	94.6	0.883	26	30.4	5.09	26	61.3	0.816	26	16.6	4.704	26	83				0.662	94	124.5	0.514	93	121.9	0.931	95	34.5	0.666
IPI00654755.3	Hemoglobin subunit beta	1	15	8	20	542	1.389	48	31.1	0.903	46	44.9	1.714	49	51	0.916	45	28.8	1.413	48	40.9	4.399	59	75.2	0.855	59	36.4	4.286	59	87.2	0.908	58	25.4	4.979	59	92.1				0.818	105	70.6	0.696	99	100	0.936	104	25.3	0.848
IPI00473011.3	Hemoglobin subunit delta	1	13	7	20	431	1.148	17	18.9	0.79	16	46.2	1.231	18	44.4	0.916	17	12.2	1.233	18	26.3	3.557	41	68.1	0.898	37	24	3.151	41	74.6	0.892	39	35.5	3.693	41	72.7				0.743	101	89.6	0.625	97	96.7	0.901	101	25.3	0.723
IPI00017726.1	Isoform 1 of 3-hydroxyacyl-CoA dehydrogenase type-2	0.7241	3	8	16	86																3.361	16	170.8	0.964	14	42.1	3.792	16	129.5	0.871	13	42.6	4.356	16	176.6
IPI00218946.2	Potassium/sodium hyperpolarization-activated cyclic nucleotide-gated channel 2	0.5073	1	1	41	78				1.388	1					1.353	1					0.848	1		1.035	2	20.8	1.217	2	7.5	0.863	2	29.3	1.304	1
IPI00217801.5	Isoform 1 of Histone deacetylase 5	0.6212	3	1	49	78																0.916	1		0.635	1		1.057	1		0.989	1		0.805	1
IPI00020956.1	Hepatoma-derived growth factor	0.8458	5	9	24	187	1.035	11	23.5	1.018	12	31.6	1.017	11	31.5	0.933	12	35.7	1.055	12	54	0.996	13	23.3	0.921	12	25.6	1.138	12	15.5	0.918	13	16.4	1.21	13	9.8				0.586	19	52.9	0.497	18	36.8	0.945	20	23	0.547
IPI01018333.1	Isoform 1 of Hepatoma-derived growth factor-related protein 2	0.4188	3	3	36	84	0.996	2	14.5	0.704	2	4.6	1.485	2	44.1	0.911	2	6.5	1.871	2	38.1	0.961	1		0.581	1		0.853	1		0.709	1		0.924	1					0.446	1		0.664	1		0.899	1		0.477
IPI00007063.5	Hepatoma-derived growth factor-related protein 3	0.8079	1	15	21	515	1.011	31	13.4	0.991	31	30.1	1.041	31	10.3	0.915	30	16	0.977	31	30.8	1.113	40	24.5	1.048	40	35.6	1.115	40	36.7	0.949	40	16.4	1.212	39	26.5				0.628	39	56.3	0.505	38	79	0.901	42	24.9	0.53
IPI00024279.4	HEAT repeat-containing protein 1	0.3923	2	1	68	129
IPI00167215.6	Isoform 1 of Hepatocyte cell adhesion molecule	0.6322	1	3	25	195	0.875	7	15.4	1.037	7	28.1	0.974	8	72.1	0.961	8	28.7	0.961	8	29.2	0.886	9	18	1.275	9	62.2	1.016	9	31.4	1.08	9	17.2	1.004	9	35.6				1.399	6	20.6	0.916	7	38	1.228	6	23.7	1.008
IPI00456642.3	Isoform 1 of E3 ubiquitin-protein ligase HECTD3	0.3322	2	1	29	48	0.714	1		0.836	1		0.968	1		1.101	1		1.102	1
IPI00430472.2	Activating signal cointegrator 1 complex subunit 3	0.3778	2	1	69	111																																		0.715	1		0.993	1		1.04	1		1.023
IPI00027776.6	Isoform 1 of Ferrochelatase, mitochondrial	0.6714	2	4	28	84																																		0.819	5	20.6	1.461	5	26.5	0.951	5	27.1	1.588
IPI00005826.2	E3 ubiquitin-protein ligase HERC2	0.559	4	1	225	464	0.879	1		0.577	1		1.017	1		0.81	1		1.032	1
IPI00007941.4	Protein HEXIM1	0.4958	1	1	14	25																																		0.603	1		0.528	1		1.205	1		0.693
IPI00180465.4	Protein HEXIM2	0.1119	1	1	5	11																																								0.145	1
IPI00006176.3	Isoform 1 of Hepatocyte growth factor-regulated tyrosine kinase substrate	0.3333	3	1	25	38
IPI00419802.4	Isoform 1 of 3-hydroxyisobutyryl-CoA hydrolase, mitochondrial	0.6425	5	5	22	64																5.856	7	67.1	0.812	5	304.1	5.457	7	96.1	1.057	6	13.8	4.485	7	37.1				0.181	1		0.97	1		0.806	1		0.827
IPI00239077.5	Histidine triad nucleotide-binding protein 1	0.6508	5	5	7	50																4.495	1		0.973	1		6.465	1		0.927	1		3.817	1					0.682	15	40.7	1.695	16	59.1	0.925	16	24.7	1.967
IPI00015504.4	HHIP-like protein 2	0.3301	1	1	21	37																23.744	1		10.404	1		27.215	1		0.801	1		19.044	1
IPI00179700.3	Isoform HMG-I of High mobility group protein HMG-I/HMG-Y	0.8224	6	3	15	230	1.003	13	13.9	1.149	13	34.2	0.975	13	15.8	0.987	13	10.7	1.082	13	17.2	1.183	17	21.6	1.204	17	30.1	1.246	17	33	0.932	17	26.3	1.343	17	25.7				0.429	39	151.8	0.389	39	169.6	0.942	39	37	0.563
IPI00419258.4	High mobility group protein B1	0.6372	10	14	23	315	0.951	20	25.3	0.798	20	36.3	0.962	20	43.1	0.882	20	13.4	1.028	20	24.8	0.973	30	27.4	0.835	31	62.9	1.073	31	54	0.947	31	22.3	1.036	30	24.2				1.095	32	58.9	0.92	32	81.2	1.034	32	13.5	0.913
IPI00219097.4	High mobility group protein B2	0.7703	2	6	26	127	0.805	10	41.5	0.717	10	78.8	0.893	10	23.6	1.058	10	45.4	1.099	9	12.5	0.977	14	10.6	0.686	13	29.1	1.073	13	21.4	0.948	13	24.7	1.079	13	28				0.708	11	24.7	0.477	11	12.3	0.909	11	6.9	0.573
IPI00293564.5	Hydroxymethylglutaryl-CoA lyase, mitochondrial	0.3662	4	1	15	41																																		0.715	1		0.789	1		0.812	1		0.817
IPI00217950.5	Non-histone chromosomal protein HMG-17	0.8667	1	15	20	1273	1.159	34	30.2	1.094	33	22.5	1.047	34	18.9	0.921	33	26.8	1.111	34	39.4	1.083	49	42.1	1.009	49	51.1	1.194	46	78	0.932	46	30.2	1.057	46	35				0.7	121	115	0.546	116	111.7	0.96	135	31.4	0.573
IPI00018842.2	Isoform 1 of High mobility group nucleosome-binding domain-containing protein 3	0.899	4	11	22	176	0.683	2	5.1	0.43	2	137.7	0.576	2	24.3	0.869	1		0.707	2	18.8	1.028	3	27.6	0.628	2	61	0.852	2	37.9	0.931	3	5	0.927	4	53.5				0.442	26	163.9	0.341	18	76.4	0.86	28	19.8	0.393
IPI00220484.3	High mobility group nucleosome-binding domain-containing protein 4	0.6222	1	7	11	278	0.962	10	19.6	1.018	10	34.3	1.019	10	15.7	0.921	10	10.4	0.987	10	16.6	1.026	14	43.6	0.974	14	21.3	1.045	14	45.7	0.912	14	32.6	1.134	15	25.9				0.888	31	45.9	0.719	32	52.6	1.025	32	23.2	0.694
IPI00943093.1	Minor histocompatibility protein HA-1	0.4199	6	1	38	57				0.679	1					0.777	1
IPI00011274.3	Isoform 1 of Heterogeneous nuclear ribonucleoprotein D-like	0.7333	3	13	44	306	1.368	7	37.4	1	7	44.3	1.519	7	3.4	0.524	7	65.7	1.552	7	23.9	3.662	11	43.2	1.098	10	20.9	4.048	11	52.8	0.935	11	14.5	3.336	11	42.1				0.798	34	58.7	3.557	39	134.9	0.987	36	30	4.019
IPI00456887.2	Heterogeneous nuclear ribonucleoprotein U-like protein 2	0.253	1	1	33	58																																		0.954	1		3.098	1					0.567
IPI00216049.1	Isoform 1 of Heterogeneous nuclear ribonucleoprotein K	0.8359	7	10	39	306	1.094	7	21.3	1.134	8	28.5	1.187	7	36.6	1.024	7	8.3	1.027	7	9	0.977	14	42.8	0.951	13	44.5	1.193	14	76.1	0.892	14	23.1	1.108	14	15.1				0.88	8	133.2	0.929	8	84.5	0.87	9	19.2	1.022
IPI00027834.3	Heterogeneous nuclear ribonucleoprotein L	0.6452	6	11	30	277																						0.952	1											1.105	38	80.3	1.497	39	90.1	1.008	38	32.5	1.71
IPI00018140.3	Isoform 1 of Heterogeneous nuclear ribonucleoprotein Q	0.7432	7	15	64	408	0.984	10	56	0.782	9	33.7	1.108	11	43.1	1.111	9	34.2	1.189	11	31.7	1.507	11	86.5	0.862	10	25.3	1.307	11	39.5	1.027	10	39.7	1.631	11	64.1				1.063	46	55	1.043	47	81.2	1.042	48	28.4	1.092
IPI00012074.3	Isoform 1 of Heterogeneous nuclear ribonucleoprotein R	0.7694	5	16	59	293	1.073	8	56	0.814	7	28.9	1.417	9	59	1.201	7	41.3	1.31	9	37.1	0.91	7	23.2	0.951	7	48.2	1.293	7	37.7	1.089	7	34.2	1.202	7	26				1.244	50	94.7	1.269	52	123.7	1.045	59	38.5	1.033
IPI00003566.3	Isoform 1 of Homer protein homolog 1	0.6158	7	3	19	96	0.681	10	34.1	0.805	10	20.4	0.699	10	14.2	0.953	10	19.5	0.886	10	55.9	0.884	11	55.6	0.897	11	9.9	0.655	11	72.2	1.128	11	8.3	0.873	11	56.6
IPI00642238.4	Isoform 1 of Heterochromatin protein 1-binding protein 3	0.8969	9	35	83	463																3.956	1		1.32	1		5.118	1		1.079	1		5.027	1					0.645	108	74.8	0.656	110	64.9	0.933	113	18.4	0.758
IPI00219344.4	Hippocalcin-like protein 1	0.5337	2	2	12	25																																		1.768	4	53.5	3.636	4	79.8	1.105	3	18.7	2.971
IPI00029184.1	Hyaluronan and proteoglycan link protein 2	0.5	3	5	14	52																																		1.443	15	71.9	0.986	14	92.8	1.23	15	15.1	1.21
IPI00044707.2	Hyaluronan and proteoglycan link protein 4	0.6915	3	5	22	53																																		0.774	9	51.7	1.081	9	67.1	0.979	10	19.2	0.92
IPI00218493.7	Hypoxanthine-guanine phosphoribosyltransferase	0.6422	4	7	22	82																8.478	12	207.1	1.331	12	28.7	7.832	12	151.8	1.288	11	19.3	10.703	12	139.8				1.711	8	55.8	2.52	8	53.9	0.909	8	23	2.379
IPI00022371.1	Histidine-rich glycoprotein	0.2819	1	1	10	12
IPI00414676.6	Heat shock protein HSP 90-beta	0.634	10	5	51	258	1.731	4	51.8	1.632	4	124.3	2.193	4	65.2	1.369	4	92.2	2.149	4	104.3	2.561	17	140.8	0.799	17	71.9	2.957	17	88.7	0.891	16	44.4	2.809	17	136.8				1.828	29	103.7	1.606	27	117.8	1.13	28	29.1	1.703
IPI00414384.1	Isoform 1 of Hydroxysteroid dehydrogenase-like protein 2	0.701	3	5	37	142	1.411	1		0.689	1		1.273	1		0.915	1		1.277	1																				0.837	4	6.4	1.11	4	23.4	0.99	4	14.1	1.027
IPI00304925.5	Heat shock 70 kDa protein 1A/1B	0.7941	11	21	53	422	1.496	9	31.3	1.24	9	24.5	1.405	9	51.4	1.013	7	34.9	1.369	8	48.3	3.566	24	71.6	0.968	23	13.6	3.89	24	74.8	0.916	21	46.7	3.987	24	100.4				1.148	33	111.6	1.509	34	167	1.229	34	55.6	1.43
IPI00007702.1	Heat shock-related 70 kDa protein 2	0.8419	3	16	62	426	1.451	3	2	0.944	3	41.2	1.405	3	20.9	0.792	3	20.2	1.28	3	10.8	3.973	36	99.2	0.939	34	27.4	4.359	36	88.7	0.929	36	36.3	5.488	36	101.3				1.562	59	68.7	3.411	62	140.9	1.142	59	40	2.87
IPI00003865.1	Isoform 1 of Heat shock cognate 71 kDa protein	0.8854	17	23	69	725	1.435	17	15.6	1.027	17	18.7	1.439	16	35.1	0.876	16	28.4	1.28	17	24.7	3.627	65	91.1	0.922	60	30.6	3.758	65	80.5	0.925	61	29.5	4.871	65	91.2				1.587	78	76.7	1.808	79	101.1	1.081	76	28.9	1.72
IPI00025512.2	Heat shock protein beta-1	0.8146	3	10	15	119																																		0.738	28	41.5	0.659	30	39.8	1.037	34	31.9	0.767
IPI00479069.1	Isoform 1 of HEAT repeat-containing protein 5B	0.5476	3	2	112	205	1.882	2	19.7	1.044	2	26.4	1.713	2	2.9	1.579	2	9.6	1.097	2	47.1
IPI00176210.6	Isoform 1 of HEAT repeat-containing protein 7B2	0.4852	4	1	60	102																																		0.643	1		2.524	1		0.853	1		2.544
IPI00382455.1	Ig heavy chain V-I region EU	0.9402	5	1	6	20	0.589	2	108.9	0.303	2	17	0.535	2	127	0.648	2	18.5	0.612	2	47.7	0.938	2	25.5	0.589	2	17	1.052	2	10.9	0.933	2	5.6	1.267	2	2.6
IPI00647188.4	Isoform 1 of Hydrocephalus-inducing protein homolog	0.3579	1	1	150	245	1.085	1		0.724	1		1.134	1		0.983	1		1.231	1
IPI00029236.1	Insulin-like growth factor-binding protein 5	0.4853	2	3	12	24																																		0.812	8	29	0.725	8	62.6	0.946	8	26.9	0.628
IPI00290456.4	Intercellular adhesion molecule 5	0.7489	1	29	66	635	1.129	40	16.1	0.955	37	26	1.103	41	23	0.946	40	17.4	1.15	40	20.4	1.519	46	42.3	0.867	45	35.1	1.373	46	55.9	0.97	45	22.3	1.601	46	38.7				0.844	94	48.4	0.731	91	59.7	0.878	90	17.9	0.748
IPI00030702.1	Isoform 1 of Isocitrate dehydrogenase [NAD] subunit alpha, mitochondrial	0.6366	4	6	29	108																4.149	2	315	1.177	2	17	3.652	2	211.6	0.878	2	9.9	4.266	2	438.5				1.327	12	46.7	2.265	12	90.6	0.896	12	35.7	2.418
IPI00220150.4	Isocitrate dehydrogenase [NAD] subunit gamma, mitochondrial	0.6005	9	9	26	118																2.023	1		0.917	1		2.05	1		0.447	1		3.293	1					0.973	10	62.8	2.778	10	121.1	0.866	9	12.8	3.532
IPI00027223.2	Isocitrate dehydrogenase [NADP] cytoplasmic	0.6256	4	5	30	71																7.523	4	76.1	0.755	3	71.8	8.528	4	45.2	0.892	4	8.2	8.547	4	80.1
IPI00011107.2	Isocitrate dehydrogenase [NADP], mitochondrial	0.8341	3	30	50	466																1.069	1		0.695	1		3.166	1					3.078	1					1.422	119	74.3	3.676	121	112.8	1.124	118	32.8	3.608
IPI00018879.2	Alpha-L-iduronidase	0.4701	3	3	18	34																																		0.154	1		4.288	1		0.561	2	68.7	3.839
IPI00023004.7	Eukaryotic translation initiation factor 1A, Y-chromosomal	0.7431	5	6	12	92				1.108	1		0.171	1		0.407	1		0.215	1		0.97	3	26.1	0.87	3	7.7	0.808	3	4.9	0.95	3	47	0.905	3	28.1				0.696	15	22	0.776	15	35.2	0.915	15	13.6	0.679
IPI00219678.3	Eukaryotic translation initiation factor 2 subunit 1	0.6	3	3	24	61																0.918	1		1.083	1		1.674	1		0.998	1		1.395	1					0.927	8	73.6	2.368	8	178.2	0.939	8	31.3	1.142
IPI00021728.3	Eukaryotic translation initiation factor 2 subunit 2	0.8078	2	12	25	164	0.38	1		0.73	1		0.855	1		0.869	1		0.636	1		2.695	5	75.7	0.245	1		1.581	5	44.3	0.618	4	130.1	3.245	5	49.1				0.639	43	58.4	0.883	45	43	0.966	44	18.4	1.18
IPI00297982.7	Eukaryotic translation initiation factor 2 subunit 3	0.6059	4	9	33	147	1.398	7	9.8	0.747	6	45	1.717	7	38.8	0.717	7	31.2	1.378	6	30	2.829	9	47.9	1.037	8	12.3	2.988	8	86	1.106	8	39.6	2.767	9	49.8				1.015	19	35.6	1.534	19	71.5	1.017	19	24.8	1.305
IPI00299254.4	Eukaryotic translation initiation factor 5B	0.3828	1	3	46	71																1.001	1		1.126	1		0.495	1		0.517	1		1.059	1					0.329	2	125.1	0.314	1		0.547	2	74.6	0.373
IPI00552756.5	Translation initiation factor IF-3, mitochondrial	0.7014	1	7	26	101																																		0.654	20	27.9	0.591	21	39.3	0.998	19	13.6	0.603
IPI00025491.1	Eukaryotic initiation factor 4A-I	0.7291	7	1	26	48	1.639	1		1.582	1		1.456	1		1.148	1		1.364	1																				1.116	1		3.798	2	64.6	0.7	1		3.187
IPI00009328.4	Eukaryotic initiation factor 4A-III	0.6959	5	2	29	69	4.132	1		1.176	1		3.847	1					4.738	1																				0.325	2	523.5	2.55	3	174.3	0.794	2	18.8	1.952
IPI00014263.1	Isoform Long of Eukaryotic translation initiation factor 4H	0.5323	2	2	16	56																																		1.231	1		0.557	2	193	1.316	1		0.428
IPI00411704.9	Isoform 1 of Eukaryotic translation initiation factor 5A-1	0.6688	5	2	8	38	1.873	2	79.7	1.021	2	1.1	1.278	2	7.2	0.918	2	16	1.186	2	38.3	1.578	1		0.758	2	163.3	2.125	2	133.2	0.994	2	36.4	1.389	2	70.1				0.922	4	38.8	1.501	4	39.3	0.836	4	25	1.369
IPI00402297.3	Isoform 1 of Intraflagellar transport protein 88 homolog	0.4226	6	1	42	73	1.221	1		0.43	1		1.044	1		0.891	1		1.182	1
IPI00183913.4	Isoform 1 of Immunoglobulin superfamily member 10	0.472	3	1	100	159
IPI00001639.2	Importin subunit beta-1	0.3836	3	1	22	29																0.908	1		0.734	1		0.893	1		0.723	1		1.109	1
IPI00015018.1	Inorganic pyrophosphatase	0.2457	1	1	5	7																2.441	1		0.73	1		2.814	1		0.996	1		2.743	1
IPI00794993.2	Isoform 1 of IQ domain-containing protein G	0.4312	3	1	28	55
IPI00299048.7	Isoform 1 of Ras GTPase-activating-like protein IQGAP2	0.5505	5	1	82	170
IPI00007614.1	Inward rectifier potassium channel 2	0.4637	1	1	16	29																																		2.282	1		1.682	1		2.023	1		1.539
IPI00019471.1	Insulin receptor substrate 1	0.4952	1	1	39	68
IPI00022240.4	Isoform 1 of Iron-sulfur cluster assembly enzyme ISCU, mitochondrial	0.7425	6	3	16	35	1.002	3	12.2	0.859	3	18.3	0.935	3	11.2	0.882	3	15.4	1.036	3	9.2	1.459	2	29.6	0.636	2	52.9	1.486	2	46.2	0.811	2	9.4	1.818	2	45.6				0.806	3	31	0.913	3	7	1.085	3	1	1.096
IPI00796798.1	Isthmin-1	0.5323	1	1	17	32																																		1.46	1		2.104	1		1.592	1		1.72
IPI00304082.8	Isochorismatase domain-containing protein 1	0.5973	1	1	10	18																			0.657	1					0.751	1
IPI00894461.2	2-C-methyl-D-erythritol 4-phosphate cytidylyltransferase-like protein	0.3636	2	1	15	36
IPI00217987.8	Integrin alpha-M	0.5269	2	1	42	73																																		2.326	1		1.588	1		1.54	1		1.642
IPI00896419.3	Isoform 1 of Inter-alpha-trypsin inhibitor heavy chain H4	0.6151	6	1	44	117
IPI00018783.1	Inosine triphosphate pyrophosphatase	0.4845	2	1	8	11
IPI00173461.1	Junctophilin-1	0.6142	1	5	50	159																																		0.674	14	35.5	0.639	11	56.1	0.878	18	26.4	0.733
IPI00298902.4	Isoform 1 of Uncharacterized protein KIAA1107	0.6246	2	11	123	454	0.86	8	22.3	0.935	8	20.2	1.111	8	13.1	0.891	8	29.7	0.87	8	62.3	0.983	19	47	0.797	17	45.8	1.101	19	49.7	0.828	18	27.2	1.079	20	23.8				1.171	11	77.9	0.925	10	72.5	1.083	11	34.9	0.567
IPI00551053.3	Isoform 1 of UPF0498 protein KIAA1191	0.5475	2	1	18	38																1.299	1		0.684	1		1.098	1		1.077	1		1.537	1
IPI00159494.7	Uncharacterized protein KIAA1377	0.5962	2	1	57	124																																								0.34	1
IPI00396634.3	Isoform 1 of Uncharacterized protein KIAA1671	0.4219	2	1	67	118
IPI00400986.7	Isoform 1 of Protein KIAA1731	0.3922	3	2	92	154																			0.53	1		0.675	1					0.471	1					0.576	1		0.39	1		0.928	1		0.465
IPI00304549.4	Uncharacterized protein KIAA1755	0.4267	1	1	49	108
IPI00009865.4	Keratin, type I cytoskeletal 10	0.7038	17	22	54	464	0.443	13	68.3	0.521	16	15.8	0.748	20	43.8	0.552	17	90.8	0.514	13	54.4	0.38	7	174	0.421	8	25.5	0.36	7	285.4	0.335	9	41.9	0.484	8	134.6				3.155	20	117.2	1.332	18	110.2	1.103	17	38.3	2.18
IPI00384444.6	Keratin, type I cytoskeletal 14	0.6949	4	1	41	133																			0.799	1					0.296	1								1.821	2	7.4	1.059	2	0.6	1.28	2	15.5	1.056
IPI00019359.4	Keratin, type I cytoskeletal 9	0.8732	1	15	53	356	1.009	6	11.1	0.772	5	34.7	0.94	7	62.9	0.927	7	92.9	1.731	7	90	1.245	6	124.9	1.041	5	52.4	2.387	4	159.7	1.158	4	6.5	2.261	4	91.7				0.879	15	149.5	0.634	15	128.5	0.744	20	33.5	1.149
IPI00977815.2	Uncharacterized protein KIAA2012	0.4376	1	1	29	59																1.525	1		1.181	1		1.109	1					1.543	1
IPI00217002.6	Basic helix-loop-helix domain-containing protein KIAA2018	0.5555	2	1	111	310	2.043	2	36.9	0.368	1		2.623	2	113	0.921	2	197.6	1.091	2	33.4
IPI00238220.2	Uncharacterized protein KIAA2022	0.3766	1	1	52	88																																		1.244	1		0.52	1		1.219	1		0.609
IPI00216990.7	Isoform 1 of Uncharacterized protein KIAA2026	0.4213	3	2	70	134																																		0.505	1		0.599	1		2.195	1		0.872
IPI00220327.4	Keratin, type II cytoskeletal 1	0.7842	2	22	73	537	0.395	14	226.3	0.544	23	89.3	0.71	24	46.9	0.558	25	53.8	0.757	14	77.2	0.649	29	99	0.677	29	56.9	0.754	29	81.3	0.687	30	51.3	0.516	29	129.7				2.119	38	150.6	2.739	40	183	0.996	42	45.8	3.875
IPI00293665.9	Keratin, type II cytoskeletal 6B	0.7039	27	1	43	153	0.865	6	17.4	0.599	6	43.2	1.022	6	21.9	0.787	6	12.1	1.043	6	7.8	1.184	1		0.503	1		1.377	1		0.907	1		1.556	1					1.999	10	173.1	1.752	10	69.7	0.943	10	24.1	1.942
IPI00329306.3	Keratin, type II cytoskeletal 74	0.5614	5	1	33	43																1.646	1		1.179	1		2.565	1		1.488	1		1.676	1
IPI00241841.10	Keratin, type II cytoskeletal 79	0.7514	8	1	38	92	0.794	2	6.7	0.544	3	31.2	0.951	3	8.6	0.847	3	3.6	1.077	3	2.5	1.184	1		0.503	1		1.377	1		0.907	1		1.556	1					1.791	7	231	1.542	7	76.8	0.909	7	29.5	1.919
IPI00009790.1	6-phosphofructokinase type C	0.5268	3	1	34	52																																		0.95	1		1.006	1		1.379	1		1.329
IPI00465256.4	GTP:AMP phosphotransferase, mitochondrial	0.978	3	16	28	230	1.124	5	30.3	1.286	4	41	1.297	5	25.3	1.135	4	59	1.049	4	9.9	1.98	5	40	0.938	5	4.4	2.602	5	24.4	1.001	5	45.9	3.403	5	37.4				0.909	54	85.2	1.107	55	79.5	1.014	60	25.7	1.255
IPI00011174.2	Anosmin-1	0.3412	1	1	24	41
IPI00396630.3	Isoform 1 of cAMP-dependent protein kinase catalytic subunit alpha	0.4843	4	1	19	41	1.173	1		0.766	1		1.38	1		0.959	1		1.283	1		1.297	3	69.4	1.499	2	52.1	1.793	3	13.1	0.988	2	21.9	1.699	2	69				0.165	1		0.92	1		0.882	1		0.883
IPI00022055.2	Histone acetyltransferase KAT2B	0.4243	3	1	35	66																																		2.152	1		0.82	1		2.079	1		0.943
IPI00015568.1	Kelch repeat and BTB domain-containing protein 11	0.634	1	17	42	205																																		0.478	41	79.2	0.812	43	96.6	0.87	41	24.6	1.329
IPI00021088.1	Isoform 1 of Voltage-gated potassium channel subunit beta-2	0.6757	10	9	28	99																1.16	1		0.669	1		1.116	1		0.874	1		1.328	1					1.785	13	40.2	4.033	13	28.4	1.059	13	19	3.446
IPI00221305.4	Isoform 4 of Calcium/calmodulin-dependent protein kinase type II subunit beta	0.4835	28	2	31	84																12.027	1					10.59	1		0.546	1		11.609	1					0.72	2	398.4	0.377	2	191.6	0.709	1		0.436
IPI00020983.2	Potassium voltage-gated channel subfamily A member 1	0.3758	1	1	13	32																13.126	1					10.206	1					14.179	1
IPI00029662.1	Isoform 1 of Potassium voltage-gated channel subfamily H member 2	0.4797	6	1	46	62
IPI00914663.1	Isoform 1 of Kielin/chordin-like protein	0.3367	2	1	35	62
IPI00022977.1	Creatine kinase B-type	0.7297	4	11	24	178	1.675	6	26.7	1.499	6	37	1.027	6	44.3	0.809	6	66.5	1.208	6	14.9	1.559	2	6.1	0.806	2	16.9	1.415	2	2.8	0.972	2	2.1	1.99	2	6				2.445	18	97.5	1.831	18	173.8	1.239	18	24.3	2.16
IPI00658109.1	Isoform 1 of Creatine kinase U-type, mitochondrial	0.8345	15	2	41	574	1.448	39	31.5	0.908	37	29.2	1.394	40	34.8	1.017	38	26	1.343	39	28.9	1.802	51	51.1	0.876	46	37.9	1.647	51	39.4	1.03	48	23.7	2.192	49	39.7				0.917	54	89.8	1.075	53	86.9	0.917	54	37.4	0.834
IPI00383585.1	BTB/POZ domain-containing protein KCTD8	0.241	1	1	18	21																																		0.851	1		1.55	1		0.937	1		1.251
IPI00008575.3	Isoform 1 of KH domain-containing, RNA-binding, signal transduction-associated protein 1	0.6772	6	9	45	200	0.877	5	11.6	1.199	5	20.4	0.89	5	16.3	0.934	5	13.7	0.973	5	30.2	1.119	8	34.5	1.041	8	25.9	0.971	8	55.1	0.905	8	39.1	1.115	8	42.6				0.867	18	133.8	1.13	18	131.3	0.969	19	27.7	1.24
IPI00008570.1	Isoform 1 of KH domain-containing, RNA-binding, signal transduction-associated protein 3	0.5723	5	3	23	60																4.574	1		6.109	1		6.893	1		4.999	1		4.216	1					0.597	7	21.3	0.443	6	6.9	0.85	7	19.1	0.542
IPI00295487.5	Isoform 1 of Kinesin-like protein KIF13A	0.5069	6	3	84	222																																		2.363	2	156.6	2.025	2	2.5	1.698	2	33	1.756
IPI00171768.5	Kinesin-like protein KIF18A	0.5557	1	1	55	121	1.025	1		0.428	1		0.81	1		0.915	1		1.058	1
IPI00029422.1	Kinesin-like protein KIF20A	0.609	2	1	43	78																																								0.641	1		0.104
IPI00425404.3	Isoform 1 of Kinesin-like protein KIF21A	0.5741	9	2	95	187	1.12	2	7.2	0.832	2	44.8	1.024	2	8.6	0.851	2	17.6	0.875	2	13.9
IPI00788247.1	Kinesin-like protein KIF26A	0.4006	1	1	57	96																																		2.165	1		4.881	1		1.028	1		2.716
IPI00868928.1	Isoform 1 of Kinesin-like protein KIF26B	0.482	2	1	89	168																0.881	1		0.652	1		0.841	1		1.036	1		1.134	1
IPI00305289.2	Kinesin-like protein KIF11	0.5218	1	1	51	91																1.152	1		0.844	1		1.086	1		1.085	1		1.532	1
IPI00029722.4	Kinesin heavy chain isoform 5A	0.5979	3	1	65	157																0.375	1		1.035	1					0.465	1		0.299	1					0.475	3	27.6	0.779	4	30.5	0.74	3	4.9	1.072
IPI00028561.1	Isoform 1 of Kinesin heavy chain isoform 5C	0.6019	3	1	61	155																1.701	1					0.913	1					1.168	1					0.52	4	31.6	0.766	5	6.1	0.8	4	14	0.971
IPI00059395.3	Kinesin-like protein KIFC2	0.6444	1	1	45	75																																		0.887	1		0.43	1		0.876	1		0.731
IPI00012837.1	Kinesin-1 heavy chain	0.6906	3	3	71	168																																		0.57	5	28.5	0.789	6	32.5	0.728	4	24.1	1.072
IPI00783144.2	Isoform 1 of Kelch-like protein 14	0.3662	2	1	21	45
IPI00307535.2	Kelch-like protein 15	0.3858	1	1	20	31
IPI00007810.4	Serine/threonine-protein kinase H1	0.4811	1	1	24	44																																		4.042	1		8.316	1		1.564	1		6.456
IPI00479186.7	Isoform M2 of Pyruvate kinase isozymes M1/M2	0.9303	13	3	70	1190	1.661	100	37.5	0.837	92	37.6	1.79	99	51.7	1.004	97	27.9	1.601	99	36.4	7.064	138	76	0.903	126	37.3	5.99	138	73.1	1.049	127	19.1	8.051	138	69.6				1.104	118	92	4.367	123	158.3	1.106	115	29.7	4.292
IPI00156032.6	KRR1 small subunit processome component homolog	0.5801	2	1	23	33																																		1.489	1		2.229	1		1.204	1		2.604
IPI00297632.4	Keratin, type I cuticular Ha3-I	0.5965	1	1	22	40
IPI00328753.1	Isoform 1 of Kinectin	0.7045	4	7	127	367	0.948	10	22.1	1.079	11	41.2	0.971	11	26.2	0.996	11	27.6	0.996	10	11.8	0.966	9	56.2	1.021	8	54.8	1.311	9	14	0.967	8	34.5	1.427	9	47.7				0.766	2	107	0.738	2	15.5	0.792	6	36	0.77
IPI00387022.3	Ig kappa chain V-I region AG	0.4444	6	1	3	65	0.773	1		0.972	1		1.13	3	91.5	1.301	2	74.4	2.399	2	136	1.032	9	75.4	0.7	8	44.2	0.914	8	65.2	0.942	8	18.3	1.163	8	34.9				0.407	2	497	0.931	1		1.237	2	143.3	0.706
IPI00387026.1	Ig kappa chain V-I region EU	0.6574	2	2	3	33	0.871	1		0.743	1		0.867	1		0.587	1		1.714	1		1.26	3	44	0.229	1		1.544	2	78	0.846	2	11.8	1.054	3	28.8
IPI00387113.1	Ig kappa chain V-III region B6	0.7222	2	1	13	276																																		0.676	2	7.5	0.909	2	8.1	0.954	2	6	1.04
IPI00387116.1	Ig kappa chain V-III region NG9 (Fragment)	0.6	2	0	8	72																																		0.87	14	52.7	0.591	12	60.6	1.009	14	32.7	0.661
IPI00387118.1	Ig kappa chain V-III region WOL	0.9541	7	0	8	87	1.174	3	12.3	1.015	2	46.5	1.392	4	24.2	1.026	4	13.4	1.457	4	12.9	1.41	9	81.3	0.656	7	71.4	1.524	9	103.4	1.015	6	18.6	1.939	8	144.3				0.457	6	87.7	0.839	4	58.2	0.706	6	42.2	0.743
IPI00030205.3	Ig kappa chain V-III region HAH	0.8062	7	0	7	84																1.947	4	188.1	0.513	4	60.5	1.531	4	212.1	1.031	3	29.3	2.202	4	164				0.869	17	77.2	0.591	14	60.6	0.999	17	33	0.645
IPI00387120.1	Ig kappa chain V-IV region Len	0.3772	1	1	5	16				1.15	1											1.162	1		1.223	1		0.835	2	73.8	0.504	2	28.2	0.934	2	59.4
IPI00022317.3	Leydig cell tumor 10 kDa protein homolog	0.8687	3	10	20	92																																		0.733	27	38.1	0.635	27	69.6	0.989	27	14.3	0.676
IPI00298281.4	Laminin subunit gamma-1	0.5084	1	1	69	140
IPI00005724.1	LanC-like protein 1	0.7268	3	3	25	155	1.295	11	30	1.092	10	30.5	1.296	12	35	0.982	11	13.5	1.513	12	24.6	1.303	13	54.4	0.952	13	30.3	1.273	13	33.1	1.022	13	21.2	1.693	13	35.4				1.247	9	26.7	1.813	9	75.4	1.169	9	31.1	1.792
IPI00032995.1	LanC-like protein 2	0.5289	1	3	21	44	1.359	3	77.6	1.145	2	28.2	2.255	2	110.7	1.122	3	3.7	1.789	2	163.5	7.248	1		2.267	1		5.028	1		3.111	1		7.035	1					1.277	4	35.9	2.243	4	13.8	1.044	4	13.9	2.066
IPI00216230.3	Lamina-associated polypeptide 2, isoform alpha	0.5576	6	3	33	101	0.606	2	47.8	0.492	3	4.6	1.029	3	15.2	0.844	3	97.7	1.08	3	11.2				0.548	1					0.915	2	24.5	0.812	2	13.8				0.792	3	60.7	1.11	3	1	0.873	3	90.3	0.762
IPI00000861.1	Isoform 1 of LIM and SH3 domain protein 1	0.5556	7	7	24	135	0.994	13	17.4	0.925	13	40.6	1.092	13	55.2	1.012	13	18.2	1.08	13	27.6	1.043	10	19.9	0.942	10	14.1	1.054	10	39.9	0.91	9	21.5	1.264	10	17.7				0.758	4	7.3	0.348	4	58.1	0.993	5	10.3	0.467
IPI00009032.1	Lupus La protein	0.4093	2	4	22	44																1.389	2	4	1.252	2	0.9	1.095	2	8.2	0.938	2	2.9	1.314	2	24.5				0.709	4	41.7	0.275	3	41.1	0.579	4	27.9	0.414
IPI00148061.3	L-lactate dehydrogenase A-like 6A	0.4337	1	1	11	19																2.722	1					0.829	1		1.094	1		2.547	1
IPI00219217.3	L-lactate dehydrogenase B chain	0.7455	5	6	26	80	3.138	1		2.036	1		4.6	1		0.682	1		2.948	1		9.954	9	93.8	1.448	8	38.5	7.855	9	205.3	1.079	8	18.6	11.815	9	117.7				1.648	3	93.1	2.263	3	66.1	1.185	3	8.5	2.663
IPI00219219.3	Galectin-1	0.963	2	11	16	185	0.809	1		0.393	1		0.875	1		1.058	1		1.023	1		2.86	13	88.3	0.912	12	16.4	2.452	13	56.2	0.892	13	11.5	3.188	13	90				1.021	42	140.8	0.937	42	89.9	0.974	42	28.2	1.042
IPI00027430.1	Leukosialin	0.2375	1	1	8	17	0.825	1		0.837	1		1.032	1		0.948	1		1.332	1
IPI00023673.1	Galectin-3-binding protein	0.388	4	3	17	35																21.171	1					18.326	1					23.421	1
IPI00166075.1	Leucine-rich repeat LGI family member 3	0.6989	3	7	37	269	1.285	7	20.5	0.793	7	36.5	1.186	6	39.3	1.138	6	18.8	1.04	6	17.2	1.211	15	27.9	0.927	15	46	1.642	16	63.1	1.028	16	28.9	1.355	17	39.4				1.184	12	20.3	1.238	12	67.6	1.118	13	19.7	1.224
IPI00001120.1	Leucine-rich repeat and immunoglobulin-like domain-containing nogo receptor-interacting protein 2	0.3581	1	2	14	27																																		1.088	1		2.482	1		1.009	1		2.487
IPI00008918.1	Isoform Beta of LIM domain and actin-binding protein 1	0.6008	6	1	57	102
IPI00719053.1	Tripartite motif-containing protein 71	0.4424	1	1	31	71
IPI00789941.3	Isoform 1 of Protein lin-54 homolog	0.4499	4	1	34	63																																		0.134	1		0.238	1		0.841	1		1.345
IPI00019997.1	Protein lin-7 homolog C	0.5482	2	1	13	24
IPI00555837.4	Pancreatic lipase-related protein 3	0.3276	1	1	13	13
IPI00031615.3	Protein LLP homolog	0.5659	5	6	12	110	1.122	4	9.8	1.117	4	19.5	1.08	4	16.2	1.114	4	3.1	0.972	4	23.7	0.94	2	12.6	1.22	2	15.3	0.668	2	105.2	0.598	2	96.3	0.644	2	103.5				0.58	17	34.7	0.412	16	36.7	0.889	17	19.7	0.516
IPI00021405.3	Isoform A of Prelamin-A/C	0.7395	12	23	81	483	1.068	32	29.8	1.057	32	39.3	0.988	32	26	0.956	32	21.7	1.055	32	40.4	1.169	31	53.8	0.918	31	36.1	1.271	31	38.3	0.908	31	22.2	1.358	32	45.7				1.114	20	39.7	1.528	21	60.2	1.021	21	16.9	1.429
IPI00217975.4	Lamin-B1	0.3891	3	1	26	41																																		0.713	1		0.973	1		1.144	1		1.434
IPI00409590.2	Isoform 1 of LIM domain only protein 7	0.4831	7	1	82	139	0.911	1								1.338	1		3.714	1
IPI00783271.1	Leucine-rich PPR motif-containing protein, mitochondrial	0.5882	5	1	75	101																2.334	1		0.423	1		2.464	1		0.826	1		2.309	1
IPI00014843.5	Isoform 1 of Leucine-rich repeat-containing protein 16A	0.6346	3	2	88	173	0.938	1		1.159	1		0.87	1		1.046	1		1.044	1		0.786	2	6.3	0.883	2	33.5	1.036	2	25.5	0.927	2	10.7	1.176	2	3.2
IPI00456628.5	Leucine-rich repeat-containing protein 16C	0.6348	3	8	93	313	1.208	6	19.7	1.129	7	48.1	1.019	6	20.7	1.136	6	19.4	1.338	6	27.1	1.26	15	28.4	0.985	16	70	1.079	16	62.6	0.799	14	60.6	1.18	15	57.4				0.846	7	47.1	1.153	8	14.5	1.112	8	27.3	0.988
IPI00073186.5	Leucine-rich repeat-containing protein 29	0.435	1	1	7	9																																		0.42	1		0.759	1		1.145	1		1.323
IPI00167333.2	Isoform 1 of Leucine-rich repeat-containing protein 31	0.4837	3	1	26	64
IPI00170935.1	Leucine-rich repeat-containing protein 47	0.6467	1	8	35	99	1.57	2	42.6	0.636	2	30.3	0.951	2	1.7	1.038	2	13.1	0.992	2	9.9				1.228	1								2.007	1					0.728	8	52.2	1.504	10	162.1	0.834	10	12.4	1.423
IPI00470576.4	Leucine-rich repeat-containing protein 57	0.9456	1	9	31	146																3.03	4	49.4	0.388	4	53.1	2.787	4	40.8	0.783	4	14.5	3.287	4	68.9				1.188	16	61.3	2.033	15	96	1.05	14	32.2	1.947
IPI00396321.1	Leucine-rich repeat-containing protein 59	0.4593	1	3	12	34	0.728	1														1.836	2	8	1.121	2	26.1	3.035	2	57.3				2.535	2	112.1				0.895	5	42.3	0.774	5	21.4	0.924	5	40.5	0.768
IPI00002070.6	Leucine-rich repeat-containing protein 8A	0.3716	1	1	29	37																																		0.127	1		0.158	1		0.668	1		0.277
IPI00000203.2	Low-density lipoprotein receptor-related protein 6	0.4061	2	1	43	78																																		2.202	1		2.605	1		0.656	1		0.47
IPI00005774.6	Isoform 1 of Low-density lipoprotein receptor-related protein 8	0.4839	3	1	34	53
IPI00007277.2	Isoform 1 of Leucine-rich repeat flightless-interacting protein 2	0.5354	1	1	37	58																2.023	1		1.691	1		2.695	1		1.582	1		2.143	1
IPI00175649.4	Leucine-rich repeat serine/threonine-protein kinase 2	0.5398	1	2	123	265																																		3.035	1		1.393	1		1.007	1		1.514
IPI00021485.2	Leucine-rich repeat neuronal protein 1	0.4958	1	1	30	55
IPI00032635.1	Isoform 1 of Protein LSM14 homolog B	0.5818	7	3	26	73	0.925	1		0.976	2	15.7	1.117	2	21.3	0.574	1		0.455	1																				0.747	4	21.4	0.852	4	80.9	1.055	5	26.6	0.681
IPI00013303.2	Limbic system-associated membrane protein	0.4734	1	1	13	19
IPI00016670.3	Ragulator complex protein LAMTOR1	0.8323	5	5	15	86																																		0.811	6	44.3	0.907	8	32.6	0.855	7	14.8	0.995
IPI00296830.5	Isoform 1 of Leucine zipper protein 1	0.5818	3	1	84	163	1.387	1											1.27	1		2.534	1		2.045	1		2.12	1		1.257	1		2.572	1
IPI00293088.7	Lysosomal alpha-glucosidase	0.3403	1	1	26	65																																		1.122	2	51	2.744	2	43.4	1.239	2	21	4.546
IPI00015838.3	Cell growth-regulating nucleolar protein	0.3668	1	2	12	16																																		0.62	3	278.5	0.408	3	196.7	0.983	3	1.9	0.478
IPI00011979.1	LYR motif-containing protein 1	0.7869	1	2	12	31																																		0.557	4	21	0.739	4	27.5	0.829	5	22.6	0.712
IPI00006979.1	LYR motif-containing protein 4	0.7253	6	4	11	38																																		0.71	10	24.7	0.85	10	42.2	1.069	10	23.3	1.012
IPI00019038.1	Lysozyme C	0.973	3	9	24	280	0.992	8	9.8	0.919	7	7.6	0.887	8	20.5	0.867	9	15.2	0.881	8	25.2	1.007	16	23.6	1.027	16	20.2	1.042	15	17.2	0.941	16	11.6	1.05	15	22.2				0.63	36	57.5	0.802	35	63.4	0.891	35	18.9	0.75
IPI00024893.5	Leucine-zipper-like transcriptional regulator 1	0.4667	3	1	27	52	1.051	1		0.603	1		0.888	1		0.488	1		0.864	1
IPI00412740.5	Isoform 1 of Mitogen-activated protein kinase kinase kinase 15	0.4029	3	1	45	59																5.361	1		0.804	1		3.809	1		1.589	1		2.015	1
IPI00016385.4	MAP6 domain-containing protein 1	0.5879	3	3	17	82	0.961	4	41.9	1.151	4	77.8	1.277	4	9.7	1.149	4	26	1.253	4	44.1	1.592	2	73.1	0.474	2	40.6	1.161	2	25.4	0.74	2	148	1.321	2	20.5				0.714	4	48.3	0.508	4	26.6	0.538	4	99.1	0.4
IPI00654605.1	Isoform 1 of MAP7 domain-containing protein 1	0.7586	8	16	80	618	0.959	23	35	0.944	25	28.3	1.039	24	33.4	0.851	24	30.8	1.023	24	32.4	1.264	33	43.7	1.025	33	35.8	1.299	36	58.5	0.995	28	19.5	1.287	34	41.3				0.484	35	46.4	0.435	35	52.6	0.841	37	29.5	0.505
IPI00550385.3	Isoform 1 of Microtubule-actin cross-linking factor 1, isoforms 1/2/3/5	0.6776	9	3	548	1300																																		0.561	1					0.617	2	44.4
IPI00018080.5	Melanoma-associated antigen B1	0.2392	1	1	12	18
IPI00871845.2	Isoform 1 of PDZ domain-containing protein MAGIX	0.7246	4	1	20	23	1.227	1		1.362	1		1.136	1		0.925	1		1.079	1
IPI00980165.2	Mesencephalic astrocyte-derived neurotrophic factor	0.8516	3	7	23	92	1.201	7	10.7	1.006	6	79.7	1.338	8	52.7	1.138	8	16.7	1.052	7	28	0.952	8	11.5	1.12	8	19.8	1.119	8	17.2	0.94	8	5.9	1.226	8	12.1				0.713	4	21.8	0.531	4	8.4	0.919	4	21.8	0.684
IPI00008868.4	Microtubule-associated protein 1B	0.6564	8	80	194	2028	1.026	80	25.6	0.949	81	31.7	1.075	83	34.8	0.943	82	25.3	1.077	82	24.5	1.552	116	52.9	0.978	113	32.7	1.493	118	45.7	0.976	115	17.8	1.695	116	56.3				0.89	286	65.5	0.785	279	67.9	0.973	285	26.1	0.804
IPI00296485.6	Microtubule-associated protein 1S	0.5458	2	1	41	90	0.986	1		0.691	1		1.004	1		0.837	1		0.87	1																				0.662	3	25.5	0.595	3	18.4	0.881	3	4	0.614
IPI00420071.1	Isoform 1 of Microtubule-associated protein 6	0.9053	3	87	118	2593	0.99	174	22.5	1.101	170	30.2	1.027	173	23.4	0.914	172	23.8	0.997	173	29	1.015	246	33.9	1.053	237	31	1.051	246	36.7	0.906	243	23.4	1.171	249	31				1.018	238	80.8	0.778	236	74	1.083	243	31.9	0.831
IPI00219301.7	Myristoylated alanine-rich C-kinase substrate	0.5873	1	18	26	331	1.079	17	53.8	1.075	20	36	0.966	20	33.5	0.914	19	21.2	0.988	20	48.8	1.221	18	27.4	1.11	18	44	1.078	18	63.5	0.943	15	19.2	1.295	20	52.2				0.819	63	93.1	1.153	65	90.8	1.002	65	30.8	1.207
IPI00017597.3	Isoform 1 of Microtubule-associated protein RP/EB family member 3	0.6335	9	5	25	115	1.01	4	28.9	0.91	4	29.3	1.353	4	11.2	0.719	6	40.9	1.124	5	13	0.745	4	22.8	1.519	3	11.4	1.288	3	11.9	0.812	4	8.2	1.295	3	10.4				1.257	5	150.6	0.912	5	286.9	0.871	5	15.1	0.93
IPI00028932.7	Microtubule-associated serine/threonine-protein kinase 3	0.4958	1	1	56	96
IPI00021907.2	Isoform 1 of Myelin basic protein	0.8487	20	4	60	1956	1.031	117	22.9	1.081	115	35.6	1.098	117	17.1	0.939	118	18.6	1.114	115	23.8	1.394	139	33.4	1.062	137	31.8	1.544	139	32.9	0.956	138	19.5	1.572	139	24.1				0.589	263	63.6	0.706	272	59.2	0.911	286	26.8	0.831
IPI00107722.6	Methylmalonyl-CoA epimerase, mitochondrial	0.5114	1	2	5	60																																		1.242	7	98.2	1.552	5	39.2	1.044	7	58.2	0.857
IPI00002374.3	Microcephalin	0.4575	3	1	46	82																																					0.934	1
IPI00916111.3	Malate dehydrogenase, cytoplasmic	0.3623	4	1	12	37																0.891	1		0.893	1		1.1	1		0.913	1		0.911	1
IPI00291006.2	Malate dehydrogenase, mitochondrial	0.9793	3	23	43	720	1.105	94	19	0.803	89	27.2	1.11	93	25.4	0.996	94	17.5	1.144	95	27.9	1.092	109	25.9	0.796	106	39.2	1.177	109	24	0.998	107	15.2	1.451	110	25.5				1.43	45	78.9	1.481	45	65.1	1.135	44	30.9	1.25
IPI00167941.1	Midasin	0.5522	1	2	256	526	0.926	4	43.9	0.314	4	25.7	0.773	4	31.4	0.889	4	19	1.315	4	20.4
IPI00306159.8	Isoform 1 of Trans-2-enoyl-CoA reductase, mitochondrial	0.4826	3	1	14	41																2.784	2	29.9	0.739	2	23.9	4.893	2	6.5	0.441	1		3.52	2	41.7
IPI00302652.3	Isoform 1 of Mediator of RNA polymerase II transcription subunit 27	0.6302	2	1	10	14
IPI00064607.3	Isoform 1 of Multiple epidermal growth factor-like domains protein 10	0.4482	1	1	34	91																1.415	1		0.496	1		0.78	1		0.873	1		1.316	1
IPI00478192.7	Isoform 1 of Ventricular zone-expressed PH domain-containing protein homolog 1	0.4514	2	1	32	65	1.239	1		0.958	1		1.431	1		0.999	1		1.249	1
IPI00021320.2	7SK snRNA methylphosphate capping enzyme	0.6096	2	1	35	76																																		0.476	2	17.2	1.048	3	36.1	0.929	4	31.4	1.11
IPI00394925.2	Mesoderm posterior protein 2	0.3275	1	1	11	24																0.487	1		1.027	1		0.507	1		0.916	1		0.276	1
IPI00385217.6	RNA-binding protein MEX3A	0.5788	1	1	21	29
IPI00022790.2	Microfibrillar-associated protein 1	0.2756	1	1	14	17
IPI00003495.5	Malignant fibrous histiocytoma-amplified sequence 1	0.4962	1	1	43	91																																		0.218	1		0.106	1		0.93	1		0.26
IPI00293085.2	Major facilitator superfamily domain-containing protein 6-like	0.4113	1	1	13	15																																		0.421	1		0.245	1		0.515	1		0.231
IPI00183018.3	Isoform 1 of Protein MICAL-2	0.3772	6	1	41	66																2.04	1		0.767	1		2.115	1		1.159	1		2.097	1
IPI00293276.10	Macrophage migration inhibitory factor	0.4609	1	1	4	16																																		1.638	1		1.495	1		1.395	3	23.9	1.298
IPI00031109.4	Mimitin, mitochondrial	0.4793	1	3	9	17	1.112	1		1.151	1		2.046	1		1.142	1		2.006	1		1.537	2	63.4	1.568	2	33.2	2.949	2	126.8	1.836	2	37.8	2.232	2	164.4
IPI00241860.4	Mitochondrial intermediate peptidase	0.6073	1	1	43	83	0.817	1		1.025	1		0.649	1		0.827	1		0.835	1
IPI00018195.3	Mitogen-activated protein kinase 3	0.6755	33	1	27	109	1.357	2	7.2	0.532	2	45.1	1.258	2	2	0.709	2	46.3	0.889	2	55.7	1.797	1		0.789	1		1.768	1		1.039	1		2.191	1					1.078	4	101.5	1.888	4	77.9	1.25	4	5.7	1.729
IPI00005741.1	Mitogen-activated protein kinase 13	0.6137	4	1	22	39																																		2.302	1		0.91	1		1.397	1		0.826
IPI00154590.6	MKI67 FHA domain-interacting nucleolar phosphoprotein	0.3652	3	1	12	18																																								3.166	1		0.954
IPI00217830.5	Meckelin	0.4884	3	1	42	79
IPI00220573.4	Myosin regulatory light chain 12A	0.5556	3	1	7	11	2.729	1		1.02	1		2.164	1		1.119	1		1.187	1		1.76	3	47.3	0.958	3	20.5	1.717	3	62.8	1.072	3	24.9	1.618	3	1.4				1.52	1		1.654	1		1.051	1		1.024
IPI00023095.1	Myeloid leukemia factor 2	0.5524	3	3	11	23																																		0.865	4	49.6	0.538	5	55.7	1.053	4	27.3	0.517
IPI00297859.2	Isoform 1 of Histone-lysine N-methyltransferase MLL2	0.2855	2	1	122	177																																		1.324	1		1.682	1		0.787	1		1.487
IPI00218823.4	Isoform 1 of Histone-lysine N-methyltransferase MLL4	0.4501	1	1	117	172	1.36	1		0.951	1		1.016	1		1.025	1		0.726	1
IPI00029665.8	Cob(I)yrinic acid a,c-diamide adenosyltransferase, mitochondrial	0.404	5	2	13	26																																		1.014	2	26.2	2.62	3	154.1	0.691	3	5.7	4.128
IPI00027780.1	72 kDa type IV collagenase	0.4182	3	1	21	28													1.354	1
IPI00024990.6	Methylmalonate-semialdehyde dehydrogenase [acylating], mitochondrial	0.8019	4	26	44	333																2.739	4	11.8	1.189	3	79.7	3.189	4	67.1	0.731	3	7	2.645	4	29.1				0.876	69	70.5	3.778	70	84.8	0.9	70	23.3	3.843
IPI00014174.1	Mortality factor 4-like protein 2	0.7292	5	2	29	54
IPI00783082.1	Isoform 1 of tRNA dimethylallyltransferase, mitochondrial	0.5225	7	1	20	24																0.472	1		1.834	1		1.823	1		0.627	1		0.606	1
IPI00219365.3	Moesin	0.8423	3	23	76	925	1.112	73	27.7	0.714	69	33.3	1.152	71	30.2	1.05	71	18.4	1.127	69	23.9	1.1	78	23.4	0.758	80	39.7	1.133	82	30.8	0.986	80	16.2	1.385	81	25.1				0.84	40	54.2	0.83	40	56.9	1.003	40	26.4	0.829
IPI00020915.1	MORF4 family-associated protein 1	0.3465	1	1	5	7																																					0.489	1		0.42	1		0.34
IPI00004362.3	MORC family CW-type zinc finger protein 1	0.562	2	1	48	75																																		0.156	1		0.141	1		1.313	1		0.564
IPI00220438.1	Isoform 3 of Dual specificity mitogen-activated protein kinase kinase 3	0.4611	2	1	15	32
IPI00151462.3	Microtubule-associated proteins 1A/1B light chain 3 beta 2	0.728	4	1	8	92	0.965	4	1	0.745	4	12.6	0.96	4	1.2	0.952	4	1.3	1.066	4	2.4	1.016	6	25.2	0.801	6	12.3	0.936	6	22.3	0.989	6	8.1	1.221	6	26				1.982	5	24.4	1.29	5	5.4	0.929	5	16.9	1.043
IPI00219358.7	Isoform 1 of Mannose-6-phosphate isomerase	0.3546	5	1	11	31																																		0.041	1					0.738	1		0.064
IPI00012149.1	U3 small nucleolar ribonucleoprotein protein MPP10	0.3157	2	1	23	39																																											1.298
IPI00016666.1	Metallothionein-3	0.5441	1	1	3	12																																		0.759	1		1.343	1					1.317
IPI00061280.7	Isoform 1 of Myotubularin-related protein 12	0.494	3	1	27	65																																		0.487	1		1.074	1		0.755	1		1.166
IPI00783109.1	Isoform 1 of MTSS1-like protein	0.6051	1	1	34	70	1.273	1		0.414	1		1.498	1		0.76	1		0.977	2	45.9	1.082	2	113.1	2.016	1		1.403	2	42.2	2.05	2	170.1	2.709	2	125.4
IPI00103552.4	Mucin-16	0.3467	2	1	351	653
IPI00249656.1	Muscle-related coiled-coil protein	0.2582	1	1	11	14
IPI00024684.1	Interferon-induced GTP-binding protein Mx2	0.5916	2	1	43	81
IPI00786880.4	Putative myosin-XVB	0.4203	1	1	49	82																																		0.573	1		0.35	1		1.307	1		0.583
IPI01012630.1	Myb-related protein A	0.3803	6	2	32	49																																		0.668	1		0.352	1		0.461	2	104	0.461
IPI00935431.1	Isoform 1 of Myc proto-oncogene protein	0.4191	2	2	18	34																																		0.797	4	20.6	1.537	4	20.1	1.055	3	13.1	2.049
IPI00555833.2	Isoform 1 of Myelin expression factor 2	0.415	3	1	25	47																																		0.935	1		1.804	1		1.311	1		1.219
IPI00020501.1	Myosin-11	0.4163	5	2	88	130
IPI00007856.1	Myosin-2	0.5183	9	1	113	236																1.644	1		0.588	1		1.409	1		0.832	1		2.034	1
IPI00298301.4	Myosin-3	0.5155	6	1	104	197																																		0.54	1		3.101	1		0.853	1		3.638
IPI00001753.2	Myosin-4	0.5039	9	1	107	243																																		2.324	1		1.58	1		1.353	1		1.979
IPI00019502.3	Isoform 1 of Myosin-9	0.5056	3	1	102	151				0.733	1					0.557	1
IPI00152380.4	Myosin-XV	0.3751	1	1	122	202
IPI00395341.8	Isoform 1 of Myomesin-3	0.3083	4	2	42	84																																		0.449	2	224.5	1.165	2	710.1	1.428	2	108.1	1.097
IPI00219533.3	Myelin P2 protein	0.9621	4	18	31	619	1.02	45	20.3	1.02	46	34.6	0.956	44	20.9	0.917	44	21.3	1.007	45	19.4	1.089	79	26.1	1.077	79	35.7	1.222	78	36.9	0.95	78	12.9	1.202	79	16.9				0.822	74	51.9	0.555	72	55.8	0.946	74	15.2	0.644
IPI00798035.2	Myosin-binding protein C, cardiac-type	0.4611	2	1	47	80																																		1.598	1		1.177	1		1.268	1		1.131
IPI00219661.2	Isoform 1 of Myelin proteolipid protein	0.5271	8	5	15	90	1.343	1		0.545	1		1.941	1		0.696	1		1.466	1		2.04	7	41	0.709	7	12.6	1.157	7	32.6	0.986	7	15.7	2.789	7	25				1.163	9	44.1	1.54	9	99.2	1.27	9	62.1	2.174
IPI00183002.6	Isoform 1 of Protein phosphatase 1 regulatory subunit 12A	0.4612	14	4	58	112	0.406	1					0.979	1		1.099	1		0.702	1		0.917	1		0.844	1		1.838	1		0.833	1		0.693	1					0.983	2	14	0.797	2	26.7	1.321	2	5	1.004
IPI00396185.2	N-alpha-acetyltransferase 35, NatC auxiliary subunit	0.3834	1	1	28	60																																					1.717	1		1.847	1		2.022
IPI00018627.3	Isoform 1 of N-alpha-acetyltransferase 50, NatE catalytic subunit	0.5858	7	3	11	28																																		0.342	4	211.7	0.515	3	79.8	0.9	4	34.4	0.564
IPI00007471.2	Nascent polypeptide-associated complex subunit alpha-2	0.2744	1	1	9	73	0.882	1		0.467	1		1.453	1		1.271	1		1.243	1																				0.994	1		0.747	1		0.974	1		0.821
IPI00929627.2	NAC-alpha domain-containing protein 1	0.2894	1	4	34	117	1.138	1		0.333	1		1.006	1		0.305	1		0.384	1		1.405	5	157.4	1.11	5	36.4	1.511	5	179.2	0.737	5	110.9	2.078	5	104.1				1.284	5	97.6	1.476	4	42.9	1.101	5	35.3	1.465
IPI00306749.8	Kanadaptin	0.3769	1	1	29	50
IPI00795887.2	Isoform 1 of NACHT, LRR and PYD domains-containing protein 8	0.584	2	1	50	75
IPI00008348.3	Isoform 1 of Cytosolic Fe-S cluster assembly factor NARFL	0.479	2	1	21	42	3.228	1		0.86	1		2.263	1		1.067	1		2.404	1
IPI00470674.5	NADH-cytochrome b5 reductase 1	0.3738	2	1	10	19																																		2.114	1		2.058	1		1.5	1		1.797
IPI00031055.4	Isoform 1 of Neuroblastoma breakpoint family member 3	0.4313	5	1	23	36										1.677	1		1.501	1
IPI00395510.5	Neurocalcin-delta	0.6995	1	1	12	22																																		1.354	2	118	3.062	2	84.2	1.138	2	92.5	2.815
IPI00795918.1	Isoform 1 of Neural cell adhesion molecule 1	0.4103	7	1	27	41																																		2.024	2	46.5	3.789	2	79.7	1.789	2	22.8	3.495
IPI00376427.4	Neural cell adhesion molecule 2	0.2342	3	1	23	36																1.686	1		1.712	1		2.03	1		1.203	1		1.715	1
IPI00549543.1	Isoform 1 of Neurochondrin	0.3278	4	2	20	33																																		0.97	2	63.7	2.576	2	1708.6	1.77	2	123.9	2.089
IPI00006195.1	Isoform 1 of Sodium/potassium/calcium exchanger 1	0.3285	5	1	28	49
IPI00179071.2	Nuclear receptor coactivator 6	0.2739	1	1	46	112																																		1.094	1		3.322	1		0.855	1		3.839
IPI00453458.3	Isoform 1 of Nuclear receptor coactivator 7	0.5382	7	1	42	85																1.469	1					1.319	1					0.918	1
IPI00021733.1	Bifunctional heparan sulfate N-deacetylase/N-sulfotransferase 4	0.4851	1	1	31	44
IPI00219381.5	NADH dehydrogenase [ubiquinone] 1 alpha subcomplex subunit 2	0.9596	2	6	13	332	1.043	24	22.7	1.016	22	29.5	1.058	23	28.4	1.02	26	32.5	1.054	27	24.5	1.338	23	33.6	0.914	23	23.3	1.238	26	33.4	0.989	24	32.2	1.543	26	25.1							1.167	1		0.939	2	16.2	0.826
IPI00011770.1	NADH dehydrogenase [ubiquinone] 1 alpha subcomplex subunit 4	0.7531	1	1	7	26																																		1.016	5	8.2	0.759	5	37.4	1.091	5	0.7	0.843
IPI00945153.2	NADH dehydrogenase [ubiquinone] 1 alpha subcomplex subunit 6	0.4416	1	3	8	14																																		2.359	5	39	1.317	4	38.5	1.653	5	56.6	1.706
IPI00452731.6	NADH dehydrogenase [ubiquinone] 1 alpha subcomplex subunit 7	0.8673	1	8	21	139	1.004	14	43.3	0.767	14	26.9	1.132	14	19.5	0.924	14	20.3	1.014	14	19.6	1.324	18	25.7	0.73	16	41.7	1.244	18	40	0.911	17	22.4	1.522	18	24.7				0.682	7	28.5	0.811	7	95.2	1.023	7	29.7	1.096
IPI00219385.3	NADH dehydrogenase [ubiquinone] 1 beta subcomplex subunit 6	0.3672	2	1	4	6																																		2.117	1		1.861	1		1.717	1		1.872
IPI00219772.3	NADH dehydrogenase [ubiquinone] 1 beta subcomplex subunit 7	0.5328	2	2	7	14																																		1.342	2	10.9	1.678	2	304.1	2.037	2	139.3	2.037
IPI00479905.5	NADH dehydrogenase [ubiquinone] 1 beta subcomplex subunit 10	0.3837	2	4	6	9																																		1.353	4	6.7	0.829	5	13.3	0.963	5	57.7	0.973
IPI00023064.1	NADH dehydrogenase [ubiquinone] 1 alpha subcomplex assembly factor 4	0.6514	1	1	14	20																																		0.922	3	27.5	1.865	3	64.3	0.916	3	1.9	1.988
IPI00011217.3	NADH dehydrogenase [ubiquinone] iron-sulfur protein 4, mitochondrial	0.9371	2	8	26	470	1.049	37	23.1	1.087	35	36.4	1.152	37	44.8	0.955	36	20.5	1.06	37	16.2	1.265	32	65.4	1.017	30	44.1	1.134	33	49.5	0.995	30	27.1	1.521	32	47.2				0.723	19	44.8	0.641	17	79.9	0.984	19	22.6	0.741
IPI00220063.5	NADH dehydrogenase [ubiquinone] iron-sulfur protein 5	0.7736	1	3	9	46	0.921	4	30.5	0.957	4	13.2	1.418	3	15.6	0.994	4	10.2	1.019	3	19.2	1.632	5	67	0.48	5	25.7	1.443	5	61.9	0.716	5	38.3	1.238	5	106.6				1	4	19.1	0.476	4	62.5	0.884	4	29.9	0.906
IPI00025344.1	NADH dehydrogenase [ubiquinone] iron-sulfur protein 6, mitochondrial	0.7581	2	2	12	29																																		0.764	5	45.5	0.61	5	29	1.09	5	7.9	0.5
IPI00028520.2	Isoform 1 of NADH dehydrogenase [ubiquinone] flavoprotein 1, mitochondrial	0.7759	13	12	31	182	4.444	4	51.9	1.809	3	609.1	2.44	4	96.9	1.667	3	53.9	3.562	4	7.3	7.464	32	156	1.117	27	54.2	6.256	32	237.6	1.096	29	33	8.838	32	173.7				1.356	20	51.2	4.089	20	82.7	1.169	19	29.4	4.078
IPI00008214.4	Isoform 1 of NADH dehydrogenase [ubiquinone] flavoprotein 3, mitochondrial	0.7593	2	2	13	36	0.846	2	40.7	0.662	2	8.6	0.873	2	12.4	0.899	2	32.6	0.9	2	17.5	1.029	2	1.9	0.623	2	29.1	0.772	2	23.1	0.865	2	14.3	1.287	2	23				1.435	4	40	0.633	4	46.1	1.585	4	15.2	0.993
IPI00171206.6	Isoform 1 of N-terminal EF-hand calcium-binding protein 1	0.2707	1	1	7	14
IPI00170916.1	Isoform 1 of Adaptin ear-binding coat-associated protein 1	0.6	3	4	18	61	0.948	8	12.7	0.876	9	42	1.024	8	21.2	0.984	8	47.3	1.087	8	13.2	1.294	8	42.8	1.106	7	17.8	1.17	8	17.4	1.15	7	54.5	1.381	7	44.6				0.916	6	10.2	1.654	6	33.2	1.229	6	34.8	1.442
IPI00021331.1	Isoform 1 of Serine/threonine-protein kinase Nek2	0.4944	5	1	32	57
IPI00943072.2	Isoform 1 of Serine/threonine-protein kinase Nek3	0.5692	4	1	23	33
IPI00002525.3	Neudesin	0.6977	1	2	10	14																																		0.848	1		0.202	1		0.684	1		0.53
IPI00010800.2	Nestin	0.3109	2	1	39	72
IPI00303158.3	Isoform 1 of N-acylneuraminate cytidylyltransferase	0.7166	4	6	30	147	1.143	2	148.7	0.831	2	98.9	1.158	2	20.5	1.126	2	26.1	1.014	2	22.9	2.623	2	25.3	0.794	1		3.439	2	42	1.372	2	45.8	3.205	2	0.7				0.699	20	41	0.552	20	42.6	1.024	20	20.6	0.672
IPI00022640.1	Neurogranin	0.4615	1	3	5	105	1.179	11	28.7	0.955	10	38.1	1.006	9	38	1.02	9	24.9	1.016	11	30.5	0.977	12	35.1	1.361	12	33.2	1.318	12	32.9	1.141	12	17.1	1.39	12	37.7				0.646	10	17.4	0.632	11	30.7	0.866	11	30.6	0.756
IPI00010346.1	Neurolysin, mitochondrial	0.3366	4	1	24	41																																		0.88	1		0.946	1		1.491	1		0.719
IPI00015964.4	Neuromodulin	0.9244	2	27	33	1018	1.06	81	23.7	1.02	78	36	1.049	84	24.3	0.986	77	18.4	0.974	79	29.3	1.049	123	26.2	0.997	125	25.5	1.19	127	25.3	0.922	119	21	1.174	124	25.2				0.932	71	45.9	1.035	73	54.7	1.147	73	36.9	1.149
IPI00910602.1	Isoform 1 of Neurofilament heavy polypeptide	0.7027	3	10	71	231	0.791	2	16.1	0.416	2	136	0.388	2	112	0.808	2	33.3	0.804	2	9	1.48	7	68.7	1.011	6	107.9	1.359	7	56	0.972	5	43.7	1.319	7	25				1.56	31	92.3	2.857	31	130.3	1.09	30	39.6	2.698
IPI00237671.9	Neurofilament light polypeptide	0.8711	2	40	77	1008	1.218	7	62.5	0.754	6	66.2	1.18	7	16.4	0.765	7	31.5	1.33	7	25.7	2.552	41	102.2	0.925	36	56.2	2.857	41	132.5	0.85	35	20.1	2.589	41	88.5				1.304	125	84.2	2.569	130	116.4	1.169	125	42.7	2.358
IPI00295240.6	Isoform Mitochondrial of Cysteine desulfurase, mitochondrial	0.5821	11	4	23	63																																		0.751	6	28.5	2.222	6	21.1	1.001	6	18.5	2.647
IPI00552937.1	NHL repeat-containing protein 3	0.3487	3	1	7	15
IPI00385034.6	Isoform 1 of Na(+)/H(+) exchange regulatory cofactor NHE-RF2	0.6053	1	1	15	24	0.823	2	18.8	0.705	2	5.6	0.964	2	20.1	1.064	2	6.8	0.587	2	58.9	0.799	4	1.5	0.801	4	19.7	0.913	4	6.7	0.776	4	5.9	1.037	4	9.1
IPI00304435.3	Protein NipSnap homolog 1	0.8239	4	14	41	282																2.679	2	34.6	0.83	1		1.458	2	117.1	1.659	2	73.4	3.317	2	6.3				0.75	56	52.1	1.729	59	72.2	0.948	60	28	1.492
IPI00016077.1	Protein NipSnap homolog 2	0.8636	6	12	30	228																2.135	1		0.83	1		2.728	1		1.065	1		3.179	1					1.16	67	58.8	2.016	67	56.7	1.005	63	24.6	1.901
IPI00549467.3	Omega-amidase NIT2	0.6703	4	2	15	33																1.349	2	79	0.388	2	111.5	1.43	2	57.4	0.482	2	157.5	0.937	2	206.9
IPI00465264.2	Isoform 1 of NLR family member X1	0.3672	2	1	33	57
IPI00297933.1	Glutamate [NMDA] receptor subunit epsilon-2	0.4063	5	2	51	93																																		0.933	2	38.4	0.883	2	52.5	0.888	2	14.1	0.741
IPI00329692.3	Isoform Long of Glycylpeptide N-tetradecanoyltransferase 1	0.4899	7	4	22	83																																		0.762	17	51.6	0.703	17	63.5	0.902	17	30	0.738
IPI00873027.2	Isoform 1 of Carbohydrate kinase domain-containing protein	0.9568	7	15	31	259	2.006	3	65.8	0.665	3	14.8	2.687	3	22.5	0.623	2	102.4	1.826	3	110.2	6.941	18	214.5	0.724	15	37.9	6.336	18	168.6	0.866	16	29.1	7.565	18	153				1.027	31	77.5	1.665	32	66.9	1.037	32	56.3	1.769
IPI00411886.5	Nucleolar complex protein 2 homolog	0.534	1	1	31	58
IPI00017841.3	Isoform 1 of Noelin	0.7196	9	7	40	176	1.063	6	26.1	0.904	6	28.8	1.208	6	14.4	1.056	6	19.1	1.135	6	15.3	1.306	6	28.1	0.827	6	33.5	1.3	6	22.3	0.93	6	33	1.62	6	26.8				1.946	9	112.8	2.083	10	141.3	1.184	9	23.2	1.69
IPI00000390.2	Isoform 1 of Noelin-3	0.6925	6	3	37	77																																		0.719	7	54.9	0.958	6	35	0.871	7	46.9	0.928
IPI00015808.3	Nucleolar GTP-binding protein 2	0.4378	1	1	38	46																																		0.338	1		0.35	1		0.819	1		0.39
IPI00304596.3	Non-POU domain-containing octamer-binding protein	0.4395	6	2	24	48	0.927	1		0.754	1		1.063	1		0.827	1		1.09	1																				0.794	3	63.4	0.759	3	4.1	0.979	3	21.3	0.941
IPI00017304.1	Isoform 1 of Nitric oxide synthase, inducible	0.2975	3	1	33	54																																		0.663	1		1.593	1		0.624	1		1.887
IPI00011140.3	Protein NOV homolog	0.6246	1	1	22	55																																		0.605	2	42.2	0.746	2	48	1.188	2	53.4	0.985
IPI00941463.1	Nucleosome assembly protein 1-like 4	0.4853	13	5	13	56																																		1.223	7	52.6	2.428	8	119.1	1.074	7	38.1	3.624
IPI00290547.7	Protein NPAT	0.5207	1	1	91	256																																		4.475	1		6.094	1		1.682	1		3.455
IPI00607578.1	Isoform 1 of Nephrocystin-3	0.5083	2	1	64	109																																		1.012	1		2.685	1		1.003	1		3.035
IPI00549248.4	Isoform 1 of Nucleophosmin	0.6361	8	11	31	236	1.173	8	23.5	0.948	8	10.4	1.006	8	24.2	0.968	8	12.7	1.088	8	16.4	1.041	18	42.6	0.992	18	30.1	1.346	18	67	0.913	18	16.6	1.543	18	48.7				1.18	22	59	1.45	22	93.7	0.996	22	28.5	1.785
IPI00004845.4	Protein NipSnap homolog 3A	0.587	1	1	10	20																																		2.709	1		2.387	1		1.848	1		2.43
IPI00470625.2	Neuritin	0.3169	1	1	3	26																																		0.426	7	60.5	0.667	5	87.1	0.954	10	52.3	0.482
IPI00007921.1	Isoform 1a of Neurexin-2-alpha	0.5789	4	2	82	176				0.826	1		0.881	1		1.255	1		1.032	1
IPI00414249.5	Isoform 1a of Neurexin-3-alpha	0.4364	4	1	63	88																																		0.558	1		0.463	1		0.483	1		0.368
IPI00014319.5	Influenza virus NS1A-binding protein	0.5156	2	2	27	63																																		0.327	1		0.52	1		0.379	1		0.369
IPI00006451.7	Vesicle-fusing ATPase	0.6841	3	3	59	118	1.054	1		1.274	1		1.818	1		0.292	1		0.602	1																				2.453	2	124.9	1.246	2	11.6	0.974	2	14.5	1.75
IPI00465170.1	Isoform 1 of 5'-nucleotidase domain-containing protein 3	0.3759	1	1	16	31
IPI00022145.6	Isoform 1 of Nuclear ubiquitous casein and cyclin-dependent kinases substrate	0.7243	4	9	23	108	1.021	8	86.5	0.917	9	42.1	0.854	8	54.5	0.834	8	32.3	0.839	8	33	1.175	9	19.6	0.926	10	20.8	1.076	10	42.1	0.971	8	17.1	1.27	10	44.7				0.93	8	77.1	0.499	8	79	0.826	9	23.5	0.656
IPI00604620.3	Nucleolin	0.5944	7	16	63	313	1.063	18	22.8	0.992	18	27.5	1.062	17	13.5	1.003	18	27.1	1.167	18	32.7	1.032	24	32.2	0.925	23	21.9	0.967	24	40.3	0.882	24	17.5	1.177	24	24.5				0.791	14	39.9	0.792	14	114.4	1.014	13	18.8	0.93
IPI00550746.4	Nuclear migration protein nudC	0.7553	4	8	30	155	0.793	6	10.2	0.829	6	2.9	0.841	6	6.3	0.907	6	11.7	0.902	6	23.6	1.358	11	53.5	0.977	11	22.3	1.232	11	40.8	0.968	11	44.6	1.595	12	18.6				0.789	11	44.3	0.688	8	18.2	0.929	11	32.4	0.711
IPI00002560.1	Numb-like protein	0.468	13	6	28	55				0.598	1					1.434	1																							0.599	4	182.5	1.226	4	59.8	0.987	4	34.8	1.238
IPI00169068.1	Olfactory receptor 10G9	0.328	1	1	4	5
IPI00062312.4	Olfactory receptor 13C5	0.4214	1	1	9	22																																		2.875	1		2.001	1		1.281	1		2.067
IPI00025100.1	2-oxoisovalerate dehydrogenase subunit alpha, mitochondrial	0.5573	6	1	20	32
IPI00640027.2	Isoform 1 of Outer dense fiber protein 2	0.5537	11	1	61	103
IPI00420108.6	Dihydrolipoyllysine-residue succinyltransferase component of 2-oxoglutarate dehydrogenase complex, mitochondrial	0.3797	4	2	21	61																																		0.753	5	19	0.998	5	12.3	0.863	5	19.6	0.987
IPI00003925.6	Isoform 1 of Pyruvate dehydrogenase E1 component subunit beta, mitochondrial	0.9526	6	15	29	267																																		1.013	53	136.3	4.257	55	121	1.056	50	32.5	4.993
IPI00394820.4	Olfactomedin-like protein 1	0.6169	1	4	27	120																																		0.425	13	46.4	0.496	14	42.8	0.9	13	19.8	0.7
IPI00295832.1	Oligodendrocyte-myelin glycoprotein	0.7614	1	7	26	168	1.412	5	8	0.783	5	33.8	1.431	5	29.7	1.087	6	9.9	1.386	6	3.3	1.097	15	26.1	0.898	14	20.3	1.18	15	27.7	1.095	14	38.7	1.383	15	21.8				1.218	9	37.7	1.46	8	29.2	1.363	9	30.2	1.527
IPI00001762.1	Oligophrenin-1	0.3678	1	1	29	66	1.617	1		1.251	1					1.162	1		1.075	1
IPI00457030.1	Olfactory receptor 2T8	0.3846	1	1	7	8																																					0.644	1		0.284	1		0.357
IPI00169050.1	Olfactory receptor 5L1	0.2894	1	1	7	15																																		0.228	1		0.208	1		0.731	1		0.227
IPI00418765.5	Isoform 1 of Otogelin	0.5624	2	1	122	315																																		1.263	2	0.5	1.481	2	12.7	1.159	2	1.6	1.35
IPI00217852.6	Peptidase M20 domain-containing protein 2	0.5642	1	1	14	19
IPI00410401.2	Nuclear pore membrane glycoprotein 210-like	0.4476	2	1	65	116
IPI00002580.2	Phosphatidylinositol-4-phosphate 3-kinase C2 domain-containing subunit alpha	0.4134	2	1	68	120
IPI00026546.1	Platelet-activating factor acetylhydrolase IB subunit beta	0.5066	5	3	12	49																5.585	1		0.299	1		3.73	1		0.909	1		5.261	1					0.972	3	4.8	1.123	2	27.6				1.204
IPI00026962.3	Phospholipase A2, membrane associated	0.5556	1	1	9	35																																		0.643	4	41.2	0.566	4	11.5	1.2	4	21.5	0.787
IPI00376229.1	Isoform 1 of Phosphofurin acidic cluster sorting protein 1	0.6314	6	2	62	148				1.019	1		0.8	1		0.915	1		0.979	1		1.137	1		0.649	1		1.013	1		0.696	1		1.499	1
IPI00294187.1	Protein-arginine deiminase type-2	0.4586	4	7	30	71																																		1.54	11	96.2	3.275	11	193.4	1.116	11	27.8	2.926
IPI00656138.1	Isoform 1 of Serine/threonine-protein kinase PAK 1	0.5394	5	2	30	122				0.944	1		0.987	1		0.706	1		0.666	1		0.971	3	3.7	1.331	3	77.7	1.007	3	8.7	0.981	3	37	0.825	3	36.4				0.96	5	23.8	1.423	4	11.4	0.901	5	31.4	1.536
IPI00298547.3	Protein DJ-1	0.9524	2	11	22	244	1.237	4	15.5	0.879	4	18.7	1.564	4	26	0.835	4	13.6	1.464	4	32.2	5.561	17	38.7	1.065	16	31.9	5.891	17	47.9	1.035	16	23.8	6.169	17	38.4				1.159	22	47.2	1.786	30	68.3	0.923	27	25.4	1.89
IPI00027803.2	Isoform 1 of Poly [ADP-ribose] polymerase 9	0.4426	5	1	42	69																																		0.099	1		0.134	1		0.629	1		0.295
IPI00016610.2	Poly(rC)-binding protein 1	0.7725	16	1	30	75																1.418	1		1.422	1		1.432	1					1.153	1					0.938	3	31.1	1.329	2	17.3	0.829	3	24.3	0.926
IPI00001493.1	Isoform 1 of Protocadherin alpha-9	0.2811	2	1	22	52
IPI00003889.1	Isoform 1 of Protocadherin gamma-A9	0.3637	2	1	28	70
IPI00299738.1	Procollagen C-endopeptidase enhancer 1	0.5657	1	1	19	27	1.013	1		2.04	1		2.339	1		0.78	1		2.024	1
IPI00002280.1	ProSAAS	0.7192	1	4	11	69	0.937	4	182.4	0.866	6	60.2	1.028	5	44.5	1.315	6	28.6	1.421	5	34.4	2.463	4	4.6	0.867	4	42.1	2.287	5	12.2	1.04	5	26.4	2.647	5	9.7				0.586	2	9.7	0.4	2	1.5	0.673	2	16.2	0.124
IPI00217833.2	Isoform PDE7A1 of High affinity cAMP-specific 3',5'-cyclic phosphodiesterase 7A	0.4004	2	1	14	25																1.589	1		0.333	1		1.095	1		1.377	1		1.603	1
IPI00294049.2	Isoform 1 of High affinity cAMP-specific and IBMX-insensitive 3',5'-cyclic phosphodiesterase 8B	0.5469	12	2	44	86																0.277	1		0.34	1		0.107	1		0.369	1		0.196	1					0.401	1		4.021	1		0.514	1		7.541
IPI01011342.1	[Pyruvate dehydrogenase [lipoamide]] kinase isozyme 2, mitochondrial	0.5455	4	1	15	26																																		0.588	1		1.276	1		0.93	1		1.123
IPI00014849.3	[Pyruvate dehydrogenase [lipoamide]] kinase isozyme 3, mitochondrial	0.6084	2	1	20	39
IPI00007935.6	Isoform 1 of PDZ and LIM domain protein 5	0.5403	10	6	32	117	1.053	7	41.4	0.903	7	154.4	0.892	7	22.3	0.868	8	64.2	1.011	7	15.2	0.971	11	12.6	0.998	11	36.9	1.087	11	13.9	0.937	11	15.8	1.16	11	12							0.381	1		0.403	1		0.494
IPI00745746.2	Isoform 1 of PDZ domain-containing protein 2	0.5717	3	2	165	336																																		1.047	1		1.943	1		1.203	1		2.244
IPI00219446.5	Phosphatidylethanolamine-binding protein 1	0.7701	2	7	13	118	1.246	7	39.6	1.25	7	44	1.112	7	29.2	1.036	7	32.2	1.041	7	22	1.796	10	47	1.264	10	52.9	1.772	10	29.5	0.998	10	27.2	1.898	10	39.6				0.979	18	62.6	0.835	18	58.7	1.035	17	29.3	0.866
IPI00006114.5	Pigment epithelium-derived factor	0.6986	1	7	29	95	1.312	7	16	1.097	6	21.3	1.35	6	21.2	1.046	6	14.8	1.206	6	23.9	1.077	10	16.8	0.811	8	35	1.335	10	71.8	0.936	9	39.8	1.54	9	46.9										0.814	1
IPI00293423.3	Perforin-1	0.355	1	1	14	27	0.571	1		0.94	1		0.646	1		0.861	1		0.617	1
IPI00013164.4	Isoform 1 of Peripherin	0.7468	3	1	45	138																1.139	10	35.9	0.936	10	16	1.082	10	33.3	0.794	10	32.7	1.446	10	52				1.787	16	61	3.555	16	50.4	1.384	16	32.2	3.423
IPI00006052.3	Prefoldin subunit 2	0.6364	1	2	13	41																																		1.096	3	20.2	1.511	2	118.8	1.089	2	20	1.68
IPI00015361.1	Prefoldin subunit 5	0.6039	2	1	8	15																																		1.056	2	30.6	1.126	2	20.4	1.118	2	12.1	1.299
IPI00005657.1	Prefoldin subunit 6	0.814	2	4	21	63																0.693	1		0.683	1		0.79	1		0.988	1		1.024	1					1.181	6	21.5	1.018	6	11.4	1.033	5	18.9	1.199
IPI00549725.6	Phosphoglycerate mutase 1	0.7165	7	4	19	76																																		0.936	9	50.5	0.96	9	143.4	0.842	9	64.2	1.218
IPI00024284.6	Basement membrane-specific heparan sulfate proteoglycan core protein	0.4714	1	1	131	249																1.304	1		1.064	1		1.59	1		0.968	1		1.017	1
IPI00456623.2	Isoform 1 of Brevican core protein	0.3611	1	3	25	73																																		1.303	6	41.7	1.307	5	58.2	1.052	5	22.3	0.983
IPI00303568.3	Prostaglandin E synthase 2	0.4828	4	1	17	32
IPI00169383.3	Phosphoglycerate kinase 1	0.9209	5	18	51	350	1.219	13	42.4	0.805	13	44.8	1.362	14	28	1.042	14	22.3	1.56	14	37.5	6.398	48	69.4	0.899	41	53.8	5.669	48	80.7	1.013	46	33.9	7.761	48	80.5				1.2	22	46	1.889	21	27.6	1.042	22	37	1.567
IPI00219568.4	Phosphoglycerate kinase 2	0.7266	1	1	29	78	1.232	2	22.1	1.126	2	27.7	1.302	2	20.7	0.984	2	11.9	1.308	2	15.6	4.154	6	201	1.761	6	35.1	4.219	6	157.9	1.184	6	26.9	4.551	6	242.3				1.405	6	48.3	1.737	6	22.1	1.042	6	8.5	1.571
IPI00173346.4	Glucose 1,6-bisphosphate synthase	0.4984	2	4	35	68																1.363	5	73.9	0.592	5	20.9	2.531	5	109	0.891	5	32.3	4.036	5	46.1
IPI00550364.8	Phosphoglucomutase-2	0.4216	1	1	25	41																			3.415	1		1.532	1					0.634	1
IPI00177008.1	Phosphoglycolate phosphatase	0.6168	1	3	22	54																3.628	6	248	1.181	5	60.4	3.619	6	188.9	0.976	6	19	4.869	6	279.9
IPI00220739.3	Membrane-associated progesterone receptor component 1	0.4769	1	2	7	25																																		2.186	3	74.2	1.479	4	191.6	0.941	4	120.2	2.233
IPI00017579.1	Phenylalanine-4-hydroxylase	0.2898	3	1	13	17																1.553	1		1.408	1		6.104	1		0.81	1		1.842	1
IPI00027252.6	Prohibitin-2	0.4615	2	1	20	38																																		1.386	2	245.7	1.638	2	231.7	0.865	2	34.2	1.521
IPI00292750.3	Isoform 1 of PHD finger protein 12	0.4522	4	1	31	59																																		0.654	1		0.884	1		0.839	1		0.543
IPI00170770.2	Isoform 1 of PHD finger protein 3	0.4875	2	1	94	161
IPI00413100.1	Isoform 1 of Pleckstrin homology-like domain family B member 1	0.6485	6	1	88	149																																		0.412	1		0.368	1		0.655	1		0.539
IPI00410259.2	Isoform 1 of Pleckstrin homology-like domain family B member 2	0.4381	6	1	53	98																																		0.883	1					2.068	1
IPI00009688.1	Phosphatidylinositol-5-phosphate 4-kinase type-2 alpha	0.7192	8	5	30	188	1.312	5	7.9	0.72	4	9.2	1.127	5	14.8	0.99	5	6.7	1.135	5	9.4	1.345	11	46.3	0.755	11	25.1	1.853	11	60.2	0.884	11	30.1	1.772	11	44.7				1.169	9	53.7	1.196	9	137.4	1.122	9	113.5	0.844
IPI00070943.4	Isoform 1 of Phosphatidylinositol 4-kinase alpha	0.5993	1	1	110	219
IPI00004573.2	Polymeric immunoglobulin receptor	0.801	1	1	62	149																																		2.217	1		0.756	1		0.749	1		2.138
IPI00333873.7	Isoform 1 of Phosphatidylinositol-glycan biosynthesis class X protein	0.3643	5	1	5	12
IPI00103298.1	PIH1 domain-containing protein 2	0.3683	4	1	12	33
IPI00013723.3	Peptidyl-prolyl cis-trans isomerase NIMA-interacting 1	0.6503	2	3	7	10																1.378	1		0.3	1		1.868	1		0.56	1		2.504	1					0.896	2	41.1	0.93	2	43.6	0.899	2	17.2	0.92
IPI00789041.2	Isoform 1 of Pinin	0.3682	2	1	30	40																																		4.271	1		6.573	1		1.973	1		5.905
IPI00375881.1	Polycystic kidney disease protein 1-like 3	0.3764	1	1	56	99
IPI00885174.2	Pleckstrin homology domain-containing family G member 4B	0.3485	2	1	34	59
IPI00007248.6	Pleckstrin homology domain-containing family A member 6	0.5792	2	2	60	114	1.025	2	36	1.015	2	43.1	0.956	2	46.1	0.949	2	57.7	0.792	2	167.3	1.179	1		1.04	1		1.244	1		0.989	1		1.211	1					0.718	1		5.346	1		0.6	1		6.107
IPI00303373.7	Isoform 1 of Pleckstrin homology domain-containing family G member 2	0.2641	3	1	26	36	0.922	1		1.004	1		0.902	1		0.329	1		0.46	1
IPI00550781.3	PRKR-interacting protein 1	0.4728	3	3	13	50	2.914	4	162.9	2.077	4	52.3	1.705	4	20	1.328	4	10.6	2.08	3	10	3.28	7	53.6	0.748	7	22.8	0.999	7	21.1	0.883	7	49.3	1.093	7	37.2				1.109	5	173.4	0.651	5	49.7	0.951	5	14.2	0.805
IPI00219563.1	Isoform A of 1-phosphatidylinositol-4,5-bisphosphate phosphodiesterase beta-1	0.741	6	26	96	598	1.063	19	56.6	0.989	21	44.7	1.209	20	34.3	1.01	18	31.4	1.06	20	23.4	1.26	23	46.9	1.049	24	33.1	1.409	24	29.3	1.004	23	16.3	1.551	25	41.8				0.914	43	45.9	0.661	44	57	1.013	43	21.5	0.762
IPI00010400.1	1-phosphatidylinositol-4,5-bisphosphate phosphodiesterase beta-3	0.5616	9	2	65	116																																		1.191	3	3.6	1.085	3	5.7	1.099	3	13.1	1.452
IPI00789181.3	Isoform 1 of Inactive phospholipase C-like protein 1	0.4365	2	1	47	94																																		2.062	1		3.765	1		1.669	1		0.973
IPI00014898.3	Isoform 1 of Plectin	0.6439	9	13	335	684				1.469	1		0.874	1		0.49	1		0.45	1		2.072	1		0.626	1		2.359	1		0.677	1		2.208	1					0.875	15	72.3	0.839	15	185.7	0.939	13	16.7	1.263
IPI00009302.1	Pleckstrin-2	0.6006	2	1	22	33																3.081	1		1.116	1		7.564	1		0.989	1		3.919	1
IPI00022446.1	Platelet factor 4	0.3564	2	3	4	38																0.837	1		1.142	1		1.138	1		0.816	1		0.859	1					0.378	18	71.9	0.3	18	67	0.882	18	17.6	0.47
IPI00044608.5	Isoform 1 of Perilipin-4	0.6234	2	1	67	125
IPI00020884.2	Plexin-A3	0.4436	1	1	64	111																1.079	1		0.645	1		1.427	1		1.129	1		1.089	1
IPI00032827.1	Pre-mRNA branch site protein p14	0.512	1	1	8	12																																		0.94	1		1.595	1		0.886	1		0.964
IPI00746337.2	Isoform 1 of Mismatch repair endonuclease PMS2	0.6485	5	1	46	81	1.304	1		0.475	1		0.931	1		1.198	1		1.496	1
IPI00027028.1	Paraneoplastic antigen Ma2	0.3709	1	1	12	26	7.918	1		1.869	1		10.017	1		3.863	1		6.598	1		5.234	2	123.5	0.891	2	24.8	3.366	2	83.4	0.953	2	13.8	6.477	2	123
IPI00477223.3	Isoform 1 of PNMA-like protein 1	0.5854	2	3	24	40																																		0.252	2	1.1	0.26	2	7.5	0.931	2	3.5	0.333
IPI00644388.2	Isoform 1 of PNMA-like protein 2	0.3658	1	1	23	40																																		0.524	2	1.1				1.187	2	0.5	0.789
IPI00744711.2	Polyribonucleotide nucleotidyltransferase 1, mitochondrial	0.5951	2	1	41	72
IPI00293331.3	Ribonucleases P/MRP protein subunit POP1	0.4688	1	1	39	64																																								0.747	1
IPI00479743.3	Isoform 1 of POTE ankyrin domain family member E	0.6353	27	1	70	502	2.067	16	38.4	1.071	15	43.7	2.024	16	49.8	0.997	14	21.5	1.897	16	52.7	6.809	17	87.1	0.7	17	69.9	5.987	17	58.4	0.935	17	28.1	7.95	17	104.9				1.31	48	86.7	5.947	50	175.6	1.008	48	24.2	6.343
IPI00059135.1	Isoform 1 of Protein phosphatase 1 regulatory subunit 14A	0.7551	2	9	16	262	1.222	19	42.3	0.907	17	25.2	1.232	16	21.8	0.966	18	11.3	1.108	17	24.7	1.463	26	72.3	1.038	23	38.8	1.4	25	42.2	0.864	23	50.9	1.427	25	65.8				1.128	12	69.9	0.83	11	68.2	0.954	11	18.5	0.818
IPI00033600.1	Isoform 1 of Protein phosphatase 1 regulatory subunit 7	0.7944	11	5	28	101																																		1.148	9	90	3.369	10	160.5	0.999	8	32.5	2.432
IPI00179415.4	Isoform 1 of Serine/threonine-protein phosphatase 2B catalytic subunit alpha isoform	0.7908	6	8	35	247	0.93	2	704.5	0.968	2	44.5	0.995	2	586.6	0.816	2	5.1	0.513	2	164	3.027	6	33.7	0.979	5	17.6	2.705	6	38.4	0.65	4	29.6	4.073	6	22.9				1.409	35	55.7	2.677	35	69.8	1.237	33	29	2.489
IPI00872930.1	Isoform 1 of Serine/threonine-protein phosphatase 2B catalytic subunit beta isoform	0.6374	6	1	24	92	3.54	1		1.29	1		3.555	1		0.845	1		1.108	1		3.776	2	15.2	0.923	2	8.7	2.468	2	58.2	1.035	1		4.426	2	5.2				1.409	11	87.8	2.748	11	66.4	1.237	11	35.3	2.469
IPI00014515.3	Isoform 1 of Serine/threonine-protein phosphatase 4 regulatory subunit 4	0.7056	1	2	60	162																																		1.41	1		1.153	1		1.407	1		1.287
IPI00219861.3	Isoform 1 of Low molecular weight phosphotyrosine protein phosphatase	0.8165	5	1	14	31																7.433	1		0.743	1		8.956	1		1.544	1		9.566	1					0.832	5	69.7	2.451	5	147.3	0.928	5	34.6	2.675
IPI00419585.9	Peptidyl-prolyl cis-trans isomerase A	1	20	12	27	228	1.547	8	36.4	1.04	8	27.8	1.25	8	51.2	0.981	8	8.3	1.474	8	26.9	3.901	17	52.9	0.951	17	33.9	4.464	17	49.8	0.896	16	22.2	4.134	17	58.1				0.779	27	61.8	0.967	30	67	0.845	30	33.4	1.134
IPI00646304.4	Peptidyl-prolyl cis-trans isomerase B	0.8241	3	17	29	347	1.039	35	20.5	0.956	32	37	1.134	33	32.3	0.951	33	19.5	1.067	33	22.7	1.097	41	45.9	0.946	41	39.2	1.103	40	49.5	0.905	41	13.5	1.296	41	34.1				1.634	46	76.2	0.94	49	79.5	0.952	51	30.2	0.822
IPI00026519.1	Peptidyl-prolyl cis-trans isomerase F, mitochondrial	0.8599	12	4	24	206	0.906	9	13.5	0.846	7	30.6	1.068	9	31.2	0.873	9	23.4	1.091	8	27.9	1.524	25	33.2	0.871	25	30.6	1.443	25	47	0.943	25	22.6	1.704	25	30.5				1.327	9	64.3	0.848	9	34.8	0.849	11	18.3	0.916
IPI00005782.1	Protein phosphatase 1D	0.5289	3	1	28	43
IPI00736251.2	Protein phosphatase 1H	0.5389	1	6	29	61																																		1.085	8	67.7	1.193	8	73.5	0.999	8	31.2	1.104
IPI00396527.4	Isoform 1 of KLRAQ motif-containing protein 1	0.641	5	1	45	100																1.396	1		1.584	1		1.466	1		1.425	1		1.166	1
IPI00643747.1	Isoform 1 of Protein PRR14L	0.5579	5	2	95	197																12.605	1		2.493	1		12.716	1		3.515	1		10.901	1
IPI00337385.3	Isoform 1 of Pre-mRNA-processing factor 40 homolog A	0.2602	6	1	20	38
IPI00816773.2	Isoform 1 of PML-RARA-regulated adapter molecule 1	0.468	3	1	29	61	0.996	2	48.8	0.859	2	35.6	0.847	2	42.3	1.033	2	30.7	0.955	2	46.4	0.842	3	23.2	1.067	3	43	0.856	3	15.9	0.957	3	10.2	0.903	3	0.5
IPI00844323.2	Isoform 5 of Protein PRRC2B	0.4814	3	1	94	174																																		0.383	1		0.364	1		0.723	1		0.486
IPI00056334.6	Protein kinase C delta-binding protein	0.6437	2	6	20	68																																		0.515	11	34.8	0.596	12	44.8	0.819	10	10.6	0.819
IPI00000874.1	Peroxiredoxin-1	0.8593	6	13	23	284	1.115	26	15.6	0.695	23	22.7	1.147	26	24.6	0.962	25	18.4	1.044	26	26.3	2.793	35	49	0.717	34	32.2	2.375	35	63.6	1.028	35	15.2	2.707	35	51.5				1.409	29	145.9	2.752	29	83.6	1.099	29	30.4	2.58
IPI00024915.3	Isoform Mitochondrial of Peroxiredoxin-5, mitochondrial	0.8645	4	8	18	134	1.954	3	34.8	0.996	2	37.9	2.582	3	46.4	1.076	3	2.2	1.92	3	5.7	11.837	7	15.9	0.975	6	14.8	11.732	7	32.2	0.755	7	31.6	13.327	7	5.5				1.812	23	77.3	6.376	23	89.8	1.062	22	14.2	5.426
IPI00220301.5	Peroxiredoxin-6	0.808	2	12	18	93	1.468	2	52.4	0.601	2	59.8	1.492	2	13.9	0.836	2	22.5	1.3	2	11.8	6.359	7	52.3	0.554	5	21	5.415	7	48.5	0.577	7	45.6	8.296	7	41.2				1.915	22	52.9	1.567	22	41.6	1.04	22	42.9	1.511
IPI00043363.3	Prickle-like protein 1	0.3141	1	1	29	47																1.778	1		3.88	1		2.175	1		1.505	1		1.963	1
IPI00288889.3	Serine/threonine-protein kinase PRKY	0.343	1	1	6	10	0.703	1		0.556	1		1.104	1		1.071	1		0.941	1
IPI00216691.5	Profilin-1	0.8929	1	3	16	39																6.854	2	102.3	2.087	1		6.478	2	74.5	1.372	1		7.6	2	60.3
IPI00219468.4	Isoform IIa of Profilin-2	0.9429	7	5	13	105	0.924	4	26	0.991	4	53	0.916	4	50.8	0.765	4	24.7	1.547	4	68.6	1.172	9	35.5	0.978	10	61.3	1.077	10	22	0.843	9	19.1	1.433	10	29.3				1.263	8	23.6	1.267	8	47	0.874	7	25	1.013
IPI00004968.1	Pre-mRNA-processing factor 19	0.6587	2	1	20	61																																		0.746	1					0.926	1
IPI00005861.1	U4/U6 small nuclear ribonucleoprotein Prp3	0.4305	2	1	35	52
IPI00290305.3	TP53-regulating kinase	0.6047	2	3	17	43																																		0.558	4	16.5	0.717	5	30.5	0.81	5	18.5	0.966
IPI00219616.7	Ribose-phosphate pyrophosphokinase 1	0.4811	9	3	12	24																																		1.017	2	38.9	3.125	2	7	1.239	2	2.1	3.05
IPI00887433.1	Putative serine protease 47	0.5493	1	1	16	24
IPI00018398.4	26S protease regulatory subunit 6A	0.5194	5	1	24	32																																		1.414	1		1.083	1		0.676	1		0.439
IPI00020042.2	Isoform 1 of 26S protease regulatory subunit 6B	0.4187	2	1	9	9
IPI00021435.3	26S protease regulatory subunit 7	0.4781	2	1	18	31																0.56	1		0.913	1		1.289	1		0.752	1		1.61	1
IPI00031084.4	PH and SEC7 domain-containing protein 2	0.6394	1	1	39	78																																		5.31	1		4.615	1		1.391	1		3.686
IPI00028122.1	Isoform 1 of PC4 and SFRS1-interacting protein	0.783	3	21	49	429	0.993	20	21.7	1.007	20	21.1	0.959	20	23.1	0.909	21	26.6	0.947	19	19	1.057	36	22.8	1.063	35	40.9	1.051	35	22.2	0.905	35	20.2	1.252	36	26.6				0.926	65	88.9	0.847	65	98.3	1.049	66	31.5	0.847
IPI00299608.3	Isoform 1 of 26S proteasome non-ATPase regulatory subunit 1	0.5488	2	1	43	107
IPI00022694.3	Isoform Rpn10A of 26S proteasome non-ATPase regulatory subunit 4	0.6578	5	7	25	99																1.501	1		4.481	1		2.599	1		0.982	1		1.692	1					0.701	5	20.8	3.615	7	136.4	0.972	5	27.1	3.557
IPI00216866.2	Isoform 1 of L-seryl-tRNA(Sec) kinase	0.5632	2	1	22	34																																		3.729	1		2.938	1		1.49	1		2.185
IPI00412264.1	Pleiotrophin	0.7321	2	5	17	80	1.132	1		1.088	1		1.252	1		1.055	1		1.061	1		1.191	1		1.277	1		1.292	1		1.125	1		1.163	1					0.583	18	40.8	0.5	18	16.1	0.951	18	20	0.553
IPI00852829.1	Isoform 1 of Receptor-type tyrosine-protein phosphatase delta	0.4812	11	1	73	121
IPI00176903.2	Isoform 1 of Polymerase I and transcript release factor	0.4744	4	4	24	45																																		1.987	4	17.8	3.619	4	41.3	1.102	4	22.9	3.317
IPI00059308.2	Isoform 2 of Pentraxin-4	0.4121	2	1	19	24																1.375	1		1.993	1		2.217	1		1.076	1		1.785	1
IPI00942092.1	Isoform 1 of Adenylosuccinate lyase	0.5888	3	1	28	54
IPI00289499.3	Bifunctional purine biosynthesis protein PURH	0.4544	2	2	19	29																1.457	1		2.221	1		1.637	1		1.581	1		1.353	1
IPI00023591.1	Transcriptional activator protein Pur-alpha	0.882	4	11	27	294	2.474	2	15.3	2.046	2	39.5	1.548	2	51	1.609	2	65.1	3.46	2	4.5	4.615	5	50	1.676	3	8.6	4.603	5	151.1	0.97	5	60.4	6.252	5	53				1.454	24	44.3	3.3	28	76	1.041	30	29.5	2.851
IPI00045051.3	Transcriptional activator protein Pur-beta	0.5833	4	1	16	39																																		1.059	2	21.4	2.434	2	35.5	1.183	2	5.4	2.699
IPI00044761.4	Pseudouridylate synthase 7 homolog	0.4115	3	1	24	35																																		0.578	1		0.327	1		1.002	1		0.496
IPI00016112.6	Isoform 1 of Peroxidasin homolog	0.6389	4	7	73	215																																		0.859	16	125.1	0.963	15	88.5	1.025	15	17.5	1.258
IPI00299402.1	Pyruvate carboxylase, mitochondrial	0.5688	3	4	64	136																																		1.115	11	29.7	1.086	11	34.6	1.279	11	24.4	0.917
IPI00004358.4	Glycogen phosphorylase, brain form	0.656	7	9	60	174	1.304	2	8.8	0.669	2	28.4	1.27	2	12	1.028	2	3.6	1.582	2	59.5	2.746	11	121.4	0.97	9	54.5	2.677	10	121.4	0.906	10	21.5	3.038	11	109.7				1.746	8	93.9	2.138	8	171	1.127	8	31.5	2.274
IPI00010322.5	Isoform 1 of E3 ubiquitin-protein ligase PDZRN3	0.5441	3	1	51	86	1.659	1		1.396	1		0.927	1		0.81	1		1.047	1
IPI00013847.4	Cytochrome b-c1 complex subunit 1, mitochondrial	0.5271	1	2	19	30																																		1.663	4	26.2	1.09	4	4	0.796	4	27.7	0.949
IPI00220416.3	Cytochrome b-c1 complex subunit 7	0.5315	5	4	8	45																																		1.017	10	27.1	0.657	10	26.9	1.282	10	37.2	0.782
IPI00000792.1	Quinone oxidoreductase	0.6869	4	3	18	47	1.715	4	46.4	0.582	4	26.6	1.951	4	58.3	0.913	4	26.2	1.636	4	60.5	4.781	4	27.7	0.806	4	49	5.068	4	27.2	1.003	3	62.9	5.688	4	20.3
IPI00783033.2	Queuine tRNA-ribosyltransferase subunit QTRTD1	0.2386	2	1	10	16																																		0.314	1		0.38	1		0.779	1		0.597
IPI00855921.2	Isoform 1 of Radial spoke head 10 homolog B2	0.377	2	1	27	41																																		0.083	1		0.072	1		0.472	1
IPI00037619.4	Putative 60S ribosomal protein L39-like 5	0.4902	2	3	5	26																1.134	4	22.1	1.207	4	7.3	1.208	4	25.4	0.946	4	0.6	1.434	4	16.2				0.546	8	131.2	0.539	8	75.1	0.961	8	29	0.63
IPI00016513.5	Ras-related protein Rab-10	0.685	14	1	15	26																3.855	1		1.308	1		4.619	1		1.132	1		4.165	1					1.538	2	11	4.035	2	46	0.992	2	36.9	3.195
IPI00291928.8	Ras-related protein Rab-14	0.7488	5	4	17	122																1.944	3	80.1	0.683	3	43.8	2.163	3	75.1	0.943	3	57.9	2.94	3	146				1.16	9	112.8	3.589	10	122.2	1.058	8	18.8	3.991
IPI00005719.1	Isoform 1 of Ras-related protein Rab-1A	0.8049	15	4	18	87	1.488	2	50.5							1.357	2	19.5	1.654	2	41.7	9.914	3	30.6	1.124	2	0.1	10.135	3	15.2	0.967	2	34.3	11.51	3	22.6				1.23	6	20.4	3.392	6	154.2	1.15	4	16	3.16
IPI00007755.3	Ras-related protein Rab-21	0.7822	1	6	21	80	1.519	3	52.5	0.895	3	0.2	1.645	3	71.7	0.95	3	34.2	1.46	3	19.3	3.499	9	35	1.019	9	43.4	2.946	9	81.3	0.9	9	22.2	3.667	9	38				2.863	2	98.9	6.248	2	65.6	0.649	2	74.5	3.867
IPI00031169.1	Ras-related protein Rab-2A	0.5236	4	1	10	24
IPI00028481.1	Ras-related protein Rab-8A	0.7874	17	2	18	34																																		1.012	5	20.8	2.621	5	47.4	0.779	5	16.8	2.364
IPI00024282.1	Ras-related protein Rab-8B	0.628	17	2	15	35																																		0.799	2	104.8	1.506	2	135.8	0.709	2	14.1	1.451
IPI00024579.2	E3 ubiquitin-protein ligase RAD18	0.6141	2	1	34	67																																		0.296	1		1.837	1		0.803	1		1.916
IPI00217519.3	Ras-related protein Ral-A	0.4757	2	2	10	36																																		3.649	9	23.7	5.515	9	37.9	1.371	8	23.6	5.692
IPI00009607.1	Ras-related protein Rap-2c	0.5301	1	1	8	11
IPI00329668.7	Isoform 1 of RAS protein activator like-3	0.4995	1	1	47	78
IPI00020436.4	Ras-related protein Rab-11B	0.5413	5	2	13	20																																		0.442	2	12.9	0.398	2	63.7	0.831	3	75.9	0.947
IPI00855847.1	Isoform 1 of Putative RNA-binding protein 11	0.2349	2	1	6	26																																		0.498	1		0.65	1		0.927	1		0.401
IPI00013174.2	Isoform 1 of RNA-binding protein 14	0.3303	2	2	22	32																																		0.187	1		0.245	1		0.898	1		0.451
IPI00004273.6	Isoform 1 of RNA-binding protein 25	0.2752	7	1	24	52
IPI00215801.1	Isoform 2 of RNA-binding protein 39	0.666	8	5	33	116																																		0.717	11	39.9	1.049	13	53.8	0.985	13	12.1	1.007
IPI00021626.2	Isoform 1 of RNA-binding protein 42	0.2458	4	1	13	21
IPI00304692.1	Heterogeneous nuclear ribonucleoprotein G	0.844	19	6	64	499	1.048	23	11.4	0.921	23	16.9	1.043	22	15.7	0.993	23	9.4	1.065	23	13.5	1.152	30	33.9	0.931	29	13.9	1.178	29	24.2	0.964	29	17.9	1.204	29	39.1				0.887	58	39.4	0.714	59	45.9	1.113	61	31.5	0.779
IPI00221325.3	E3 SUMO-protein ligase RanBP2	0.4857	16	1	129	222																5.863	1		0.877	1		6.501	1					5.331	1					0.486	2	20.5	0.548	2	31.6	0.809	2	4.7	0.64
IPI00011875.2	Protein Red	0.3662	3	2	15	51
IPI00023409.1	Isoform 1 of Regulator of nonsense transcripts 3B	0.4472	2	2	27	41																																		1.256	1		0.365	1		1.925	1		1.061
IPI00011917.1	Replication protein A 30 kDa subunit	0.1877	1	1	5	11																																		3.099	1		1.574	1		1.254	1		1.535
IPI00433499.6	Isoform 1 of Inactive rhomboid protein 2	0.3388	1	1	26	41																3.682	1					5.343	1		1.852	1		4.311	1
IPI00746756.3	Rho GTPase-activating protein 44	0.3888	4	1	40	68	1.549	1		0.425	1		1.298	1		0.457	1		1.398	1		1.476	1		0.891	1		1.322	1		1.676	1		1.474	1
IPI00478231.2	Transforming protein RhoA	0.513	10	5	11	74	2.652	3	24.9	0.64	3	11.1	1.655	3	17.7	0.469	2	39.4	1.625	3	0.1	8.574	7	49.1	0.956	6	26.1	4.782	7	100.7	0.734	6	43.4	9.083	7	77.2				1.903	7	55.4	6.281	8	50	1.446	8	33.7	5.198
IPI00017342.1	Rho-related GTP-binding protein RhoG	0.7958	1	1	19	95																																		0.642	6	86.6	2.08	8	164.1	0.719	5	56.7	3.846
IPI00740208.9	RIMS-binding protein 3A	0.521	3	1	78	133	0.576	1					0.648	1
IPI00387015.1	Isoform 1 of Regulating synaptic membrane exocytosis protein 1	0.6602	19	4	129	246	1.667	1		0.758	1		1.001	1					0.897	1																				2.232	1		4.369	1		1.832	1		4.609
IPI00550069.3	Ribonuclease inhibitor	0.308	2	1	9	22
IPI00019980.1	Rhodopsin kinase	0.3606	1	1	19	28																1.523	1		0.948	1		1.639	1		1.108	1		1.468	1
IPI00412579.6	60S ribosomal protein L10a	0.6544	1	6	22	78	1.629	2	9.2	1.106	2	28.5	1.737	2	19.2	0.936	2	12.3	1.244	2	50.9	1.739	7	11.3	0.896	7	33	1.814	7	21.1	1.094	7	28.6	2.271	7	29.3				0.92	1		1.317	1		1.15	1		1.39
IPI00376798.3	Isoform 1 of 60S ribosomal protein L11	0.6461	4	2	17	37																																		2.422	3	28.7	0.779	4	252.7	0.902	4	18.1	0.985
IPI00024933.3	Isoform 1 of 60S ribosomal protein L12	0.9515	2	10	22	223	1.079	3	1	1.079	3	7.2	2.923	3	25.2	0.969	3	29.5	2.989	3	11.5	3.137	13	160.5	1.017	12	28.3	2.977	13	99.7	1.018	12	50.5	3.085	12	138.9				0.958	42	47	1.732	44	62.5	0.932	42	17.5	1.82
IPI00304612.9	60S ribosomal protein L13a	0.7044	2	8	25	74																																		0.533	22	59.5	0.493	22	78.1	0.936	22	19.5	0.605
IPI00465361.4	60S ribosomal protein L13	0.5829	2	9	23	76	1.271	4	64.9	1.175	4	9.1	1.251	4	62.9	0.934	4	7.4	0.982	4	20.4	1.244	2	1.2	1.275	2	148.6	1.32	2	17.6	1.23	2	29.9	1.628	2	70.3				0.748	20	61.4	0.802	20	71.6	0.995	20	19.6	0.956
IPI00470528.5	60S ribosomal protein L15	0.75	9	7	27	121																5.961	4	60.9	1.009	3	8.7	4.501	4	46.5	1.007	3	18.8	6.672	4	60.4				0.902	26	73.6	1.313	26	64.8	0.995	25	25.2	1.342
IPI00026202.1	60S ribosomal protein L18a	0.7102	3	1	17	22																																		1.944	1		3.46	1		1.466	1		3.485
IPI00025329.1	60S ribosomal protein L19	0.6684	13	6	20	106																																		0.448	14	60.6	0.468	12	44	0.895	14	28.1	0.63
IPI00008708.5	Ribosomal L1 domain-containing protein 1	0.7755	3	31	67	398	0.86	12	29.5	0.894	13	24.4	0.794	12	24.8	0.793	12	14.7	0.907	13	21.8	1.209	20	28.4	1.156	20	41.7	1.082	20	39.9	0.954	19	19.8	1.128	21	27.9				0.732	88	63.2	0.657	88	50.8	0.943	86	21.7	0.69
IPI00247583.5	60S ribosomal protein L21	0.7563	3	8	20	95																																		0.658	25	83.6	1.179	26	126.1	0.972	27	21.8	1.2
IPI00219153.4	60S ribosomal protein L22	0.9063	4	9	20	249	1.22	10	27.6	0.903	5	16.3	1.271	11	31.1	1.046	12	35.6	1.317	10	18.3	1.669	12	97.7	0.936	8	17.7	1.469	11	128.2	0.96	9	29	2.979	10	88.7				0.558	43	59.5	0.598	39	61.9	0.825	41	25	0.728
IPI00021266.1	60S ribosomal protein L23a	0.7949	7	22	28	621	1.062	34	13.8	1.083	34	16.4	1.034	34	24.3	0.962	33	13.7	1.076	34	23.1	1.387	42	26	1.056	42	18.6	1.331	42	26.8	0.984	40	12.2	1.498	42	16.7				0.793	148	112.6	0.575	146	108.2	1.01	158	31.7	0.773
IPI00010153.5	60S ribosomal protein L23	0.8	4	5	15	47																0.896	1		1.131	1		1.092	1		0.998	1		1.279	1					0.844	12	27.5	1.401	13	103.7	1.069	11	20.8	2.355
IPI00306332.4	60S ribosomal protein L24	0.8981	3	11	32	137	0.795	3	29.5	0.911	3	62.2	0.772	3	6.2	1.05	3	17.3	0.952	3	3.8	1.221	3	27.4	0.671	3	27.7	0.678	3	218.3	1.001	3	18.3	1.399	3	4.9				0.659	27	68.2	0.671	27	70.9	1.004	27	20.7	0.736
IPI00007144.1	60S ribosomal protein L26-like 1	0.8	12	3	26	198	1.045	1		2.822	1		0.728	1		2.173	1		1.175	1		1.272	2	10.5	0.871	2	2.2	1.325	2	4.6	0.906	2	21.9	1.357	2	8				0.57	70	94.7	0.746	70	91.2	0.934	72	23.1	0.763
IPI00027270.1	60S ribosomal protein L26	0.8138	5	3	26	192	1.045	1		2.822	1		0.728	1		2.173	1		1.175	1		1.272	2	10.5	0.871	2	2.2	1.325	2	4.6	0.906	2	21.9	1.357	2	8				0.585	69	92	0.749	69	79.5	0.926	71	24.6	0.792
IPI00456758.4	60S ribosomal protein L27a	0.5811	4	1	11	25																																		3.51	1		2.955	1		1.359	1		1.604
IPI00219155.5	60S ribosomal protein L27	0.8529	8	15	21	196	1.825	3	2.8	1.299	3	33.8	1.645	3	30.7	0.984	3	18.6	1.503	3	5.8	2.195	8	35	0.99	8	30.8	2.19	8	48.6	0.863	8	22.1	2.463	8	51				0.52	56	90.1	0.503	56	84.3	0.939	56	31.3	0.626
IPI00219156.7	60S ribosomal protein L30	0.9304	8	17	23	421	1.033	15	17.3	0.983	15	26.3	1.093	15	50.7	1.069	15	24.7	1.131	15	48	1.035	24	18	1.054	24	47.5	1.101	24	26.3	1.007	24	18.2	1.099	24	18.4				0.574	91	78.9	0.416	93	84.8	0.841	101	25.2	0.473
IPI00026302.3	60S ribosomal protein L31	0.776	8	12	23	492	1.16	39	27.8	1.094	40	38.7	1.145	40	30.7	1.017	40	15.1	1.145	40	20.4	1.148	58	34.6	1.203	56	53.8	1.171	57	66.1	0.976	58	29.7	1.095	58	33.4				0.782	67	132	0.584	64	139.1	0.975	67	19.2	0.689
IPI00219160.3	60S ribosomal protein L34	0.7521	2	4	19	61																1.596	5	38.8	0.723	5	16.6	1.579	5	46.9	0.916	4	13.4	1.767	5	25.6				1.003	4	63.2	1.145	4	5.7	1.002	4	5.8	1.498
IPI00029731.8	60S ribosomal protein L35a	1	4	8	21	81																																		0.659	29	137.2	1.026	29	127.3	0.954	29	18.2	1.374
IPI00412607.6	60S ribosomal protein L35	0.813	16	14	29	426	1.008	13	14.5	0.88	13	34.8	0.932	12	9.7	0.995	13	9.7	1.081	13	19.4	1.121	18	20.9	1.045	18	21.7	1.293	18	29.1	0.955	17	6.5	1.172	18	18.7				0.497	68	103.2	0.419	68	115.6	0.887	85	35.6	0.442
IPI00216237.5	60S ribosomal protein L36	0.5619	7	6	12	85	1.173	1		0.751	1		1.214	1		0.716	1		0.937	1		2.253	5	29.7	0.916	4	35.6	3.311	4	61.6	1.046	4	28.5	2.265	5	146.7				0.96	26	89.1	1.122	26	102.3	0.942	26	42.8	1.088
IPI00414860.6	60S ribosomal protein L37a	0.7391	5	6	13	90																																		0.697	26	43.8	0.651	27	42.6	0.899	30	20	0.821
IPI00220871.4	60S ribosomal protein L37	0.8351	3	9	20	149	0.754	2	24.9	0.945	2	32.1	0.606	2	50.5	0.849	2	8.5	0.769	2	21.7	0.694	4	33.5	0.728	4	32.5	0.837	4	57.1	0.92	4	15.4	1.127	4	27.4				0.605	40	27.7	0.445	41	27.3	0.964	43	14.6	0.499
IPI00550021.4	60S ribosomal protein L3	0.732	8	26	50	585																																		0.725	101	51.6	0.918	106	72.1	0.96	112	24.8	0.964
IPI00003918.6	60S ribosomal protein L4	0.8454	5	35	81	499	1.045	5	11.2	0.972	5	26	0.963	5	9.6	0.895	5	3.2	1.079	5	19.1	1.478	8	19.3	0.933	8	9.1	1.239	8	16.9	0.989	8	6.5	1.314	8	19.6				0.784	96	89.9	1.694	97	144	0.984	96	32.8	1.503
IPI00000494.6	60S ribosomal protein L5	0.8215	2	35	52	1061	1.393	28	38.2	0.929	28	51.8	1.518	28	55.5	0.958	27	15.7	1.571	26	41.4	3.777	56	92.8	1.079	55	41.5	3.941	56	71	0.943	56	27.9	4.117	56	71.4				0.738	228	77.1	0.979	229	107.8	0.983	246	36.6	1.029
IPI00299573.12	60S ribosomal protein L7a	0.7669	3	15	36	438	1.1	21	24.7	1.072	20	18.6	1.117	21	15.8	0.992	20	18.1	1.105	21	16.5	1.577	37	21.3	0.993	37	29.4	1.613	37	28	0.996	37	21	1.768	37	27.4				0.641	85	51.3	0.793	88	49.5	0.96	88	18.1	0.927
IPI00456940.5	60S ribosomal protein L7-like 1	0.313	2	1	11	22																																		0.258	1		0.172	1		1.043	1		0.379
IPI00030179.3	60S ribosomal protein L7	0.7944	4	14	36	173	1.428	2	62.6	1.038	1		1.855	2	174.9	1.387	2	77	1.624	2	95.3																			0.762	48	46.8	0.58	47	84.7	0.938	49	18.3	0.666
IPI00012772.8	60S ribosomal protein L8	0.7315	7	14	31	173	1.194	3	35.6	1.257	3	12.3	1.081	3	26	0.704	3	15.3	1.078	3	5.2	1.339	4	13.7	0.927	4	15.7	1.243	4	18.2	0.873	4	7.5	1.468	4	22.7				0.642	38	109.5	0.715	36	92.1	0.875	37	28.6	0.8
IPI00031691.1	60S ribosomal protein L9	0.8906	7	3	29	304																																		0.978	59	127.9	0.929	56	93	0.859	63	25.6	0.696
IPI00008530.1	60S acidic ribosomal protein P0	0.6341	14	4	26	69																5.101	5	153.3	2.042	4	76	7.068	5	64.7	1.476	4	60.1	6.891	5	116.1				5.786	5	48.4	3.427	5	40.8	2.188	5	27.4	2.831
IPI00008527.3	60S acidic ribosomal protein P1	0.6667	1	2	4	48																1.655	1		0.601	1		1.641	1		1.077	1		2.017	1					1.669	12	56.1	1.513	11	39.3	0.727	11	30	1.364
IPI00008529.1	60S acidic ribosomal protein P2	0.9565	2	5	12	71																6.748	10	56.7	0.9	8	43	7.119	10	100.1	0.934	9	16.6	7.583	10	77.7				0.916	6	37.9	0.658	5	68.5	0.586	6	22	0.529
IPI00411816.3	39S ribosomal protein L2, mitochondrial	0.6098	3	5	31	100																																		0.436	14	80.3	1.196	14	45.6	1.039	14	21.9	1.51
IPI00023334.1	Isoform 1 of 39S ribosomal protein L4, mitochondrial	0.3923	2	1	15	22																																		0.395	1		2.871	1		0.936	1		2.738
IPI00307409.6	39S ribosomal protein L9, mitochondrial	0.6217	1	2	14	27																																		0.38	4	128.8	0.568	4	97.9	0.778	4	25.3	0.528
IPI00007001.1	Isoform 1 of 39S ribosomal protein L11, mitochondrial	0.901	4	3	21	59																																		0.875	7	58	0.889	7	40.7	0.772	8	48.4	1.041
IPI00023086.3	39S ribosomal protein L15, mitochondrial	0.6926	2	1	20	49																																		1.905	1		1.304	2	99.3	1.564	1		2.765
IPI00000821.2	39S ribosomal protein L16, mitochondrial	0.6255	1	1	13	17																																		1.215	1		1.727	1		1.3	1		1.873
IPI00172591.5	39S ribosomal protein L17, mitochondrial	0.5429	1	1	14	24																																		0.686	1		6.658	1		2.682	1		6.952
IPI00514506.3	39S ribosomal protein L24, mitochondrial	0.4444	1	1	9	16																																		0.965	1		0.941	1		0.672	1		0.936
IPI00028390.1	39S ribosomal protein L34, mitochondrial	0.8587	1	2	9	26																																		0.683	3	34.7	0.724	3	0.2	0.942	3	0.4	0.738
IPI00162330.3	39S ribosomal protein L37, mitochondrial	0.4492	2	2	18	23																																		0.781	1		2.668	1		0.716	1		2.617
IPI00783656.1	39S ribosomal protein L38, mitochondrial	0.4263	1	1	14	16																																		1.971	1		2.233	1		1.161	1		1.958
IPI00099871.1	39S ribosomal protein L40, mitochondrial	0.7476	2	4	17	40																																		1.115	5	54.3	1.177	5	28.5	1.193	5	6.3	1.271
IPI00023161.1	39S ribosomal protein L46, mitochondrial	0.4946	3	1	12	24
IPI00013195.1	39S ribosomal protein L49, mitochondrial	0.5542	4	2	10	18																																		1.001	3	0.4	2.726	3	26.8	1.141	2	46.9	2.845
IPI00329696.1	Regulator of microtubule dynamics protein 1	0.5032	6	1	14	25																																					2.107	1					1.345
IPI00061178.1	Heterogeneous nuclear ribonucleoprotein G-like 1	0.7795	2	2	52	375	1.097	14	14.9	1.001	14	32	1.092	13	6	0.999	15	8.6	1.049	14	18.1	1.145	19	37.2	0.953	18	23.2	1.124	19	21.1	0.964	19	25.6	1.226	18	28.1				0.881	51	39.2	0.743	52	47.4	1.135	52	28.8	0.786
IPI00742996.2	RING finger protein 214	0.6415	4	1	40	79	1.23	2	15.7	1.013	2	36.3	1.272	2	17.1	0.85	2	25	1.019	2	24.1
IPI00164063.7	RING finger protein 215	0.435	2	1	13	15																																		1.937	1		1.376	1		0.749	1		0.719
IPI00014048.1	Ribonuclease pancreatic	0.7885	1	1	20	322																1.249	5	20.6	0.518	5	90.2	0.963	5	41.4	2.424	5	55.1	0.821	5	26.8				0.474	25	89.3	0.368	25	48.3	0.852	29	24	0.365
IPI00029699.1	Ribonuclease 4	0.8639	1	6	15	46																1.028	2	85.5	0.463	2	60.9	0.621	2	50	1.061	2	67.2	1.17	2	119.8				0.578	7	15.7	0.449	7	32.1	0.77	7	9.7	0.574
IPI00152516.1	Ribonuclease 8	0.6039	1	1	11	45																8.198	1					12.162	1					8.535	1
IPI00008498.4	Isoform 1 of RING finger protein 32	0.4006	7	1	19	29																2.465	1		1.009	1		2.964	1		1.578	1		3.671	1
IPI00011913.1	Heterogeneous nuclear ribonucleoprotein A0	0.6033	2	5	26	122	1.039	3	88.3	1.052	3	54.3	1.132	3	67.6	1.324	3	2.2	1.849	3	17.9	1.424	3	21	0.689	3	78.1	1.097	3	11.5	0.679	3	62.8	1.361	3	16.3				0.669	10	42	0.755	8	46.1	0.805	9	21	1.1
IPI00396378.3	Isoform B1 of Heterogeneous nuclear ribonucleoproteins A2/B1	0.8499	4	13	31	188	1.041	1		3.244	1		2.557	1		1.394	1		2.277	1		0.996	2	48.4	1.021	2	30.6	1.513	1		0.952	1		1.834	1					1.579	20	71	0.942	22	57.2	1.064	24	33.6	1.094
IPI00032227.2	Isoform 1 of Rabphilin-3A	0.7536	6	7	49	145	1.154	7	26.8	0.772	7	13.8	1.337	9	23.8	1.055	7	9.7	1.235	8	31.7	1.711	7	36.7	0.77	7	56.8	1.602	7	41.7	0.96	7	32.5	2.122	7	29.4				1.514	3	70.6	1.519	3	40.9	1.159	3	15	2.682
IPI00031960.2	DNA-directed RNA polymerase I subunit RPA1	0.4459	2	2	67	89																																		0.159	1		0.24	1		0.58	1		0.258
IPI00853219.1	Rap guanine nucleotide exchange factor 2	0.6117	3	1	86	194	0.909	1		0.765	1		1.217	1		0.468	1		0.774	1		4.831	1		1.876	1		4.919	1		1.684	1		4.437	1
IPI00877122.1	Isoform 1 of Rap1 GTPase-activating protein 2	0.4753	3	1	30	57																1.084	2	17.9	1.522	2	70.8	1.053	2	382.8	2.207	2	41.2	2.319	2	75.6
IPI00019195.2	Ribonuclease P protein subunit p38	0.5442	1	1	20	28																																		0.571	1		0.798	1		0.819	1		0.816
IPI00009659.3	Regulation of nuclear pre-mRNA domain-containing protein 1B	0.4571	1	1	13	19																																		0.68	1		0.726	1		1.146	1		0.873
IPI00384541.4	Isoform 1 of Regulation of nuclear pre-mRNA domain-containing protein 2	0.4613	4	1	48	83
IPI00166044.1	Isoform 1 of Regulatory-associated protein of mTOR	0.5161	2	1	51	124																																		1.098	1		1.548	1		1.221	1		1.169
IPI00061108.3	Isoform 1 of Ribosome-recycling factor, mitochondrial	0.8511	9	4	29	71																																		1.282	5	13.1	0.824	5	13.7	1.586	5	16	0.782
IPI00014253.4	Ribosome biogenesis regulatory protein homolog	0.6932	1	7	36	93										1.767	1					1.353	1					1.193	1		0.801	1		1.072	1					0.608	16	18.9	0.553	13	77.7	0.93	15	19	0.621
IPI00008438.1	40S ribosomal protein S10	0.8606	6	18	26	333	1.183	9	29.9	0.99	8	37.9	1.011	8	15.4	0.907	8	12.9	1.148	8	11.8	1.669	6	58.3	0.834	6	17.4	1.3	6	23.7	0.767	6	5.4	1.454	6	58.7				0.66	106	74.9	0.639	107	65.3	1.03	113	22.7	0.848
IPI00013917.3	40S ribosomal protein S12	0.7803	1	4	9	22	1.382	1		1.174	1		1.382	1		0.972	1		1.315	1		3.198	1		1.177	1		3.551	1		1.469	1		3.986	1					1.241	4	18.6	3.234	4	19.3	0.982	4	19.1	3.208
IPI00221089.5	40S ribosomal protein S13	0.7947	3	14	25	195	1.183	1		3.806	1		2.049	1		0.834	1		0.6	1		4.06	4	16.7	0.863	4	11.4	3.915	4	27.6	0.757	4	12.1	4.803	4	13.1				0.475	40	255.3	0.444	42	115.8	0.89	45	39.6	0.502
IPI00026271.5	40S ribosomal protein S14	0.596	4	5	15	79	1.688	1					1.62	1		1.285	1		1.828	1																				0.936	10	49.8	2.619	10	112.4	0.997	9	32.2	2.363
IPI00479058.2	40S ribosomal protein S15	0.7517	1	8	13	310	1.297	15	15.3	1.054	15	19.6	1.206	15	17.5	0.968	15	20.8	1.304	15	23.7	2.557	18	47.2	1.028	18	18.6	2.275	18	40.7	0.941	18	11.9	2.53	18	39.8				0.699	62	52.1	0.761	63	54.2	0.999	64	17.9	0.818
IPI00221092.8	40S ribosomal protein S16	0.5753	1	1	9	16																																		0.749	1		0.64	1		0.723	1		0.673
IPI00221093.7	40S ribosomal protein S17	0.7481	2	8	14	125																																		0.77	20	23.6	1.137	19	37.1	0.997	23	24.9	1.108
IPI00013296.3	40S ribosomal protein S18	0.7763	3	11	26	129																																		1.103	35	49.3	1.469	35	52.2	1.089	36	20	1.416
IPI00215780.5	40S ribosomal protein S19	0.8621	1	20	28	555	1.183	29	25.9	0.93	28	22	1.072	28	17.9	0.969	28	10.6	1.145	28	21	1.513	30	25.5	0.968	30	32.2	1.535	29	36.3	0.908	29	14.7	1.628	30	26.7				0.552	115	89.2	0.487	115	94.5	0.914	124	25.6	0.64
IPI00012493.1	40S ribosomal protein S20	0.8403	5	5	12	64																																		0.776	19	41.1	1.015	19	40.6	1.067	19	11.3	1.213
IPI00218606.7	40S ribosomal protein S23	0.6084	5	3	9	37																																		0.491	5	69.7	0.892	7	43.7	0.994	7	24	1.138
IPI00012750.3	40S ribosomal protein S25	0.624	1	7	15	77	1.653	2	48	0.711	2	11.6	1.231	2	7.8	0.898	2	14.6	1.378	2	2.2	2.156	1		1.578	1		1.715	1		1.392	1		2.756	1					1.239	12	89.7	0.902	12	103.8	0.882	14	39.7	1.108
IPI00179330.6	Ubiquitin-40S ribosomal protein S27a	0.7885	22	7	25	165	1.828	4	45.3	0.805	4	49.3	2.41	4	10.2	0.707	4	72.1	1.703	4	44	4.727	4	49.6	0.784	3	36.3	4.077	4	53.7	0.745	3	3.5	4.153	4	82.8				0.654	32	101	0.795	32	100.4	1.044	33	21.7	0.848
IPI00719622.1	40S ribosomal protein S28	0.913	1	3	11	43	0.993	5	36.2	0.899	5	9.4	1.058	5	37.9	0.871	5	31.2	1.175	5	25.6	1.095	4	8.6	0.958	4	29.4	0.978	4	13.4	1.216	4	23.7	1.408	4	31.7				0.803	4	14.4	0.971	4	28.8	1.087	4	16.4	0.849
IPI00182289.6	40S ribosomal protein S29	0.9821	2	2	10	41																																		0.43	6	22.3	0.388	6	21.1	0.948	6	11.3	0.562
IPI00013485.3	40S ribosomal protein S2	0.6177	9	4	29	57																																		0.901	7	23.4	2.085	8	58.1	0.663	7	94.3	1.741
IPI00419880.6	40S ribosomal protein S3a	0.8864	13	16	36	168	1.174	1		1.217	1		1.171	1		0.985	1		1.223	1																				0.866	47	95	1.266	47	75.8	0.944	48	26.9	1.617
IPI00011253.3	40S ribosomal protein S3	0.8724	13	11	26	109																																		1.298	29	54	3.572	29	70.4	1.106	28	20.2	3.877
IPI00217030.10	40S ribosomal protein S4, X isoform	0.6806	6	14	26	99																																		0.875	26	70.5	1.14	26	62.5	1.068	26	22.5	1.338
IPI00008433.4	40S ribosomal protein S5	0.6765	1	3	19	75																																		0.737	10	19	1.242	11	30	1.12	10	14.6	1.361
IPI00021840.1	40S ribosomal protein S6	0.6747	3	12	30	207	1.061	12	21.3	1.116	11	31	1.073	12	30	0.942	11	11.9	1.039	12	34.1	1.389	14	44.4	1.049	15	109.2	1.341	15	28	1.004	14	17.2	1.533	15	49.7				0.633	40	46.9	0.516	38	65.6	1.011	40	18	0.624
IPI00013415.1	40S ribosomal protein S7	0.8918	3	23	33	835	1.076	34	16.4	0.973	34	24.1	1.053	33	13.4	0.961	33	11.2	1.11	34	18.7	1.264	34	16.9	1.133	33	26.1	1.328	34	27.3	1.013	34	21.9	1.41	34	14.7				0.876	175	154.9	0.636	168	173.8	0.904	192	38.5	0.653
IPI00216587.9	40S ribosomal protein S8	0.6298	2	8	15	104	1.836	3	30.1	1.244	3	34.9	1.157	3	24.5	0.949	3	8.6	1.182	3	12.2	0.78	3	18.1	0.977	3	15.3	1.148	3	41.2	0.824	3	26.5	1.201	3	10.9				0.861	21	39.6	1.182	23	62.9	0.988	22	19.3	1.25
IPI00221088.5	40S ribosomal protein S9	0.8041	16	15	26	126																																		0.414	37	93.1	0.322	36	56.8	0.767	37	28.8	0.439
IPI00019999.2	Isoform 1 of Round spermatid basic protein 1	0.5574	2	1	36	59																																		0.414	1		0.444	1		1.227	1		0.303
IPI00290652.4	Isoform 1 of Remodeling and spacing factor 1	0.5017	2	1	67	117																																		4.946	1		20.927	1					2.477
IPI00167122.3	Isoform 1 of R-spondin-2	0.6173	6	3	18	27																																		0.551	3	25	0.227	4	132.2	0.887	5	18.7	0.191
IPI00169400.1	Isoform 1 of 28S ribosomal protein S5, mitochondrial	0.4674	3	2	21	32																																		3.021	1		1.433	1		1.376	1		1.142
IPI00006440.7	28S ribosomal protein S7, mitochondrial	0.5537	1	2	16	23																																		0.494	2	117.3	1.453	2	25.4	1.138	2	4.6	2.147
IPI00641924.2	28S ribosomal protein S9, mitochondrial	0.75	1	1	28	45																																		1.151	1		7.108	1		2.784	1		8.058
IPI00022316.3	28S ribosomal protein S18b, mitochondrial	0.6512	2	2	12	27																																		0.537	1		1.346	1		0.545	1		1.301
IPI00032881.2	28S ribosomal protein S23, mitochondrial	0.5526	1	3	15	25																																		0.969	3	21.5	1.517	3	32	0.954	3	18.4	1.289
IPI00073779.1	Isoform 1 of 28S ribosomal protein S35, mitochondrial	0.6347	3	1	18	52																																		0.985	1		2.497	1		1.996	1		3.176
IPI00020495.1	28S ribosomal protein S36, mitochondrial	0.9515	1	7	16	78	1.044	7	15.1	0.88	6	10.7	1.012	6	7.6	0.986	7	6.1	1.129	6	11.4	1.273	8	32.9	1.001	8	34.2	1.538	8	47.1	0.859	7	10.3	1.388	8	34.6				0.907	6	67.8	0.907	6	167.2	1.31	6	14	1.108
IPI00550689.3	tRNA-splicing ligase RtcB homolog	0.6396	5	9	35	111																2.094	1		0.857	1		2.188	1		1.584	1		5.809	1					1.851	15	48.5	5.291	15	109.5	1.067	15	21.1	4.979
IPI00290204.1	Isoform 1 of U1 small nuclear ribonucleoprotein 70 kDa	0.4142	3	5	22	84	0.467	2	123	0.671	1		0.703	2	205.1	1.152	2	22.9	0.172	1		1.512	5	45.2	0.81	5	25.3	1.479	5	29.1	0.876	5	23.6	1.894	5	31.2				0.902	5	16.5	0.952	5	16.7	1.044	5	23.2	1.155
IPI00297477.3	U2 small nuclear ribonucleoprotein A'	0.7882	3	13	33	138																																		1.353	30	110.6	1.551	30	216.2	1.046	30	31.3	1.791
IPI00029267.1	U2 small nuclear ribonucleoprotein B''	0.6178	1	8	16	107	1.322	5	24	0.953	5	30	1.35	5	24.9	1.191	5	9.5	1.35	5	9	3.146	6	132.5	0.905	6	14.8	3.485	6	178.7	0.816	5	20.3	3.717	6	129.6				1.041	19	48.1	1.13	19	64.2	0.936	20	19.1	0.985
IPI00744637.2	Isoform 1 of RUN and FYVE domain-containing protein 1	0.5777	4	1	45	88	1.11	1		0.965	1		0.969	1		0.91	1		0.967	1		2	2	34.4	0.913	2	79.8	1.807	2	35.5	0.963	2	32	2.4	2	65.8
IPI00373842.7	Putative RUNDC2-like protein 2	0.3775	2	1	6	7																																		0.464	1		0.433	1		0.876	1		0.352
IPI00029266.1	Small nuclear ribonucleoprotein E	0.9783	2	2	11	38																																		0.759	2	131.1	0.366	3	67.5	0.866	3	5.4	0.688
IPI00220528.6	Small nuclear ribonucleoprotein F	0.593	1	1	5	9																1.268	2	4.7	0.405	2	104.7	1.459	2	8.3	0.854	2	12.5	1.532	2	15.1
IPI00027463.1	Protein S100-A6	0.7222	1	2	8	13																2.18	2	17.6	0.87	2	26.1	2.074	2	9.4	1.097	2	43.9	2.515	2	3.6
IPI00007047.1	Protein S100-A8	0.3118	1	3	3	11	0.834	2	31.9	0.714	2	15.7	0.846	2	24.2	0.861	2	25.9	1.04	2	4.2	3.178	5	13.1	0.631	5	69.3	2.146	5	24.5	0.865	5	31.1	3.27	5	25.3
IPI00027462.1	Protein S100-A9	0.693	1	6	11	93	1.224	6	24.8	1.146	5	24.3	1.407	5	25.7	1.44	6	25.8	1.163	6	3.8	1.408	15	29.9	1.166	15	42	1.791	15	40.7	1.15	15	46	1.675	15	36.7				1.152	7	43	1.338	6	58.6	1.4	7	56.8	1.493
IPI00013895.1	Protein S100-A11	0.9714	1	3	12	98	1.113	8	50.6	0.861	8	47.1	1.096	8	18.7	0.97	8	23.9	1.326	8	32.3	1.182	12	37.6	0.767	12	37.4	1.204	12	40.5	1.08	11	9.1	1.24	12	42.6				0.825	6	53.5	1.673	6	70.4	0.842	5	20.2	1.691
IPI00016179.1	Protein S100-A13	0.5714	1	4	10	76	1.002	8	29.4	1.143	8	43.7	1.263	8	26	1.026	8	12.1	1.125	8	15.7	1.42	11	25.5	1.245	11	28.4	1.7	11	39.1	1.091	11	10.6	1.536	11	14.6				0.88	8	43.9	0.768	8	55.5	0.893	8	36.6	0.777
IPI00062120.1	Protein S100-A16	0.9515	1	4	12	50	1.189	5	24.8	0.787	4	18.1	1.186	5	13.1	0.81	4	3.8	1.077	5	26	1.366	5	7.1	0.803	5	66.8	1.369	5	2.5	0.876	5	20.7	1.58	5	12.7				1.515	7	98.8	1.148	6	67.8	1.411	6	62.3	1.031
IPI00175107.5	Isoform 1 of Solute carrier family 25 member 41	0.5216	1	1	18	34																																								0.245	1
IPI00015689.5	Isoform 1 of Zinc transporter ZIP4	0.3957	2	1	11	67	0.599	2	79.9	0.772	2	14.3	0.562	2	79.1	1	2	6.2	1.22	2	18.8	1.053	2	6.2	0.751	2	14.1	0.879	2	12.7	0.873	2	4.6	1.167	2	13.2
IPI00182938.8	Isoform 1 of Putative adenosylhomocysteinase 2	0.6736	3	3	39	90																																		1.315	9	60.5	2.477	11	51.3	0.97	10	30.4	2.437
IPI00333788.5	Isoform 1 of Sterile alpha motif domain-containing protein 14	0.4724	3	2	16	42	0.736	2	41.5	0.625	2	15.6	0.903	2	36.4	0.818	2	52.4	0.768	2	74.9	0.304	1		1.385	1		0.273	1		0.345	1		0.328	1					0.41	2	116.3	0.59	2	528	1.317	2	67.9	0.478
IPI00294739.1	Isoform 1 of SAM domain and HD domain-containing protein 1	0.4361	2	1	27	37																																		1.289	1		2.645	1		1.547	1		2.862
IPI00018236.2	Ganglioside GM2 activator	0.5233	1	1	5	7																																		1.952	2	21.9	1.226	2	50.3	0.49	2	18.1	0.995
IPI00427330.3	Ribosome maturation protein SBDS	0.764	7	9	29	69	2.28	1		1.371	1		2.223	1		1.467	1		1.987	1		3.279	2	35	0.839	2	116.3	3.032	2	25.2	0.989	2	8.2	3.092	2	50.3				1.369	11	49.7	3.151	11	87.9	1.327	11	28.7	2.233
IPI00296311.1	Sodium/myo-inositol cotransporter	0.2939	1	1	13	17																																		2.513	1		1.089	1		1.649	1		1.363
IPI00005129.8	Isoform 1 of Secretory carrier-associated membrane protein 1	0.3669	3	1	14	37																1.84	1		0.47	1		0.659	1		0.377	1		0.651	1
IPI00329108.4	Isoform 1 of Sciellin	0.5378	4	1	45	76																																		1.677	2	441.9	2.456	2	2423.4	1.157	2	20.2	2.331
IPI00006601.6	Secretogranin-1	0.387	2	1	21	33
IPI00009362.2	Secretogranin-2	0.5737	2	5	36	104	0.622	2	68.9	0.41	2	92.5	0.753	1		0.395	1		0.88	2	8.6	0.975	1		0.423	1		0.756	1		0.524	1		1.175	1					1.014	7	33.4	0.667	7	129.5	0.98	8	21	0.955
IPI00328688.3	Isoform 1 of Sex comb on midleg-like protein 2	0.5614	2	1	30	47
IPI00646555.3	SCAN domain-containing protein 3	0.3992	1	1	54	87																																		2.775	1		2.334	1		0.953	1		2.657
IPI00026516.1	Succinyl-CoA:3-ketoacid-coenzyme A transferase 1, mitochondrial	0.5788	5	3	28	75																																		0.921	3	1.2	4.853	3	18.3	0.963	3	43.8	3.818
IPI00217435.4	Signal peptide, CUB and EGF-like domain-containing protein 1	0.5648	2	1	36	89																																					0.414	1		0.439	2	28.3	0.286
IPI00396218.2	SCY1-like protein 2	0.5565	2	1	41	65	1.301	1		0.641	1		1.059	1		0.948	1		1.059	1
IPI00293167.4	Stromal cell-derived factor 2	0.6493	1	2	8	46																																		0.303	7	39.1	2.759	9	28.2	0.98	9	46.1	3.35
IPI00005809.7	Serum deprivation-response protein	0.5459	1	1	23	48
IPI00022751.1	Isoform 1 of Serine hydrolase-like protein 2	0.4618	4	1	11	27																0.63	1								0.796	1		0.82	1
IPI00025257.1	Semaphorin-7A	0.503	3	3	36	92	1.308	2	185	0.637	2	28.2	0.842	2	47.1	0.789	2	25.3	0.689	2	54.1	0.983	3	10	0.735	4	186.7	1.422	4	43.1	0.823	4	27.7	0.814	4	41.7
IPI00329143.2	Isoform 1 of tRNA-splicing endonuclease subunit Sen54	0.4734	2	1	23	57																																					1.497	1					3.19
IPI00939537.1	Isoform 1 of Septin-4	0.6109	8	4	34	102	1.532	4	39.8	0.835	4	22.1	1.7	4	51.8	1.029	4	18.4	1.465	4	41.3	1.265	4	61	0.892	4	29.6	1.533	4	76.8	1.019	3	38.8	1.715	4	75.9				1.959	3	11.2	2.794	3	34.6	1.358	3	8.8	2.667
IPI00549434.2	Isoform 1 of Septin-8	0.6398	9	8	35	278	1.144	16	32.2	0.931	15	35.5	1.663	17	36.2	0.801	17	27.8	1.046	17	25.4	1.292	30	37.8	0.948	25	35.7	1.545	29	27.5	0.96	30	26.9	1.826	30	41.8				1.223	3	39.4	1.594	3	57.2	0.872	3	31.8	1.173
IPI00784614.1	septin-9 isoform a	0.884	8	29	76	542	1.032	22	37.2	0.901	17	47.3	1.182	22	26.1	1.017	21	37.8	1.186	21	40.1	2.833	63	94.5	0.809	57	37.8	2.65	62	94.7	0.913	59	27.2	3.137	63	84.1				1.146	33	38.8	3.079	36	72	0.923	34	24.8	2.925
IPI00011200.5	D-3-phosphoglycerate dehydrogenase	0.6979	3	7	38	153																																		1.032	15	36.1	3.258	15	110.8	0.929	14	28.6	2.519
IPI00024781.1	Small EDRK-rich factor 2	0.8644	2	2	11	30	0.938	1		1.133	1		0.778	1		0.698	1		0.504	1																				0.726	3	27.1	0.54	3	41	1.216	3	5.9	0.484
IPI00307733.6	Isoform 1 of Histone-lysine N-methyltransferase SETD2	0.4731	6	1	112	203																																		1.714	1		7.375	1		1.118	1		5.443
IPI00017451.1	Splicing factor 3A subunit 1	0.3821	4	4	29	84	1.618	2	28.5	1.066	2	27.7	2.019	2	17.8	0.937	2	1	1.513	2	52.2	1.588	3	21.5	1.065	3	30.2	1.828	3	64	0.846	3	12.6	1.988	3	49.2				1.07	1		1.253	1		1.419	1		1.528
IPI00026089.4	Splicing factor 3B subunit 1	0.3934	1	1	51	79
IPI00221106.5	Splicing factor 3B subunit 2	0.4894	6	4	52	117																																		0.339	5	33.4	0.142	4	19.8	0.94	5	20.5	0.273
IPI00300371.5	Isoform 1 of Splicing factor 3B subunit 3	0.3237	2	1	34	67																1.538	1		1.184	1		1.483	1		1.257	1		1.954	1
IPI00010740.1	Isoform Long of Splicing factor, proline- and glutamine-rich	0.5842	4	20	45	389	0.93	7	16.8	0.911	7	12.1	1.172	7	16.8	0.863	7	6.5	1.131	7	18.3	1.863	17	25.5	1.16	17	25.3	1.861	16	23.7	0.935	17	24.8	2.037	17	20.7				0.887	67	68.2	0.973	67	59.9	0.983	68	21.9	0.958
IPI00303343.8	Splicing factor, arginine/serine-rich 19	0.4055	1	1	48	88
IPI00749245.1	Secreted frizzled-related protein 1	0.5382	2	5	16	74																																		0.808	22	35.5	0.576	20	48.3	1.043	22	26.2	0.637
IPI00294650.5	Secreted frizzled-related protein 3	0.6677	1	8	26	109	2.59	1		0.867	1		0.989	1		0.849	1		1.903	1																				0.864	18	108.4	0.686	18	73.3	0.963	19	33.5	0.727
IPI00739386.5	Tyrosine-protein kinase SgK223	0.3203	1	1	40	76	0.881	1		1.351	1		1.123	1		0.772	1		1.072	1
IPI00009887.1	Isoform 2 of Serine/threonine-protein kinase Sgk2	0.3396	4	1	10	13
IPI00019169.3	endophilin-A2 isoform 1	0.4348	3	1	24	66																5.804	1		1.704	1		6.028	1		1.301	1		6.931	1					0.89	13	54	1.001	13	36	1.02	13	31.8	1.287
IPI00019171.1	Endophilin-A1	0.7841	10	10	37	175	1.208	1		1.042	1		1.555	1		0.964	1		1.073	1		3.908	7	69.8	1.26	6	26.5	5.178	7	22.8	0.954	6	54.6	6	7	36.1				1.387	42	69.9	1.091	40	60.4	0.974	40	25.2	1.052
IPI00409679.1	Isoform p64 of SHC-transforming protein 3	0.3805	3	1	21	32	1.273	1		0.782	1		0.747	1
IPI00854700.3	Isoform 1 of Shootin-1	0.4501	6	2	36	86	2.117	1		2.063	1		1.849	1		1.368	1		1.987	1		1.661	7	202.1	1.076	6	12.9	1.911	7	44.9	0.941	7	68.5	2.784	7	197.4				0.55	1		0.54	1		1.339	1		0.925
IPI00008176.5	Isoform 1 of Protein Shroom4	0.5425	2	1	72	188	1.574	1					1.329	1		1.504	1		1.645	1
IPI00479942.2	Isoform 1 of Beta-galactoside alpha-2,6-sialyltransferase 2	0.2136	2	1	12	14																9.161	1		1.057	1		8.5	1		0.924	1		9.743	1
IPI00414819.3	Helicase SKI2W	0.3483	7	1	38	56
IPI00022061.5	Sodium/hydrogen exchanger 6	0.3348	3	1	14	16
IPI00983148.1	Isoform 1 of Slit homolog 3 protein	0.4616	4	3	60	92																																					0.111	1		0.273	1
IPI00012869.4	Isoform A of Mothers against decapentaplegic homolog 6	0.3407	2	1	18	48	0.75	1		0.793	1		0.817	1		1.057	1		0.887	1		0.826	1		0.661	1		0.707	1		0.899	1		1.001	1
IPI00102096.3	Isoform 1 of Stromal membrane-associated protein 1	0.257	4	2	10	16																1.649	1		1.197	1		1.642	1		0.925	1		1.986	1
IPI00413265.4	Structural maintenance of chromosomes protein 5	0.4441	1	1	60	91																3.522	1		1.085	1		3.36	1		3.406	1		2.82	1
IPI00514648.1	Isoform Long of Probable global transcription activator SNF2L2	0.2811	16	3	56	106																1.407	1		0.414	1		2.295	1		0.252	1		2.395	1					1.043	1		0.505	1		1.368	2	47.3	1.103
IPI00152863.4	Isoform 1 of Smith-Magenis syndrome chromosomal region candidate gene 8 protein	0.5197	3	1	37	79
IPI00302850.4	Small nuclear ribonucleoprotein Sm D1	0.7311	1	5	11	102	1.15	8	32.1	1.109	8	42.8	0.973	8	38.7	0.955	8	21.1	0.991	8	43	1.226	7	16.7	1.179	7	22.3	1.214	7	29.6	0.927	7	13.8	1.49	7	6.3				0.706	21	28	0.428	20	66.3	0.957	20	19.5	0.602
IPI00017963.1	Small nuclear ribonucleoprotein Sm D2	0.9153	2	9	19	303	1.13	12	23.7	1.121	13	25.4	1.104	13	25.5	1.059	12	14.5	1.235	13	29.3	1.367	25	55.3	0.97	25	45.7	1.425	25	36.8	0.956	25	29.3	1.435	25	49.3				0.799	36	77	0.714	38	58.7	0.981	37	27.3	0.732
IPI00017964.1	Small nuclear ribonucleoprotein Sm D3	0.9841	2	6	23	142	1.016	9	20.5	0.886	9	20.5	1.088	9	26.7	0.974	9	13.2	1.1	9	53.3	2.325	6	63.1	0.818	4	15.3	2.065	6	124.2	1.035	6	16.5	2.788	6	86.6				1.388	22	84	1.401	22	78.8	1.073	22	27.8	1.251
IPI00890837.1	Isoform 1 of Structural maintenance of chromosomes flexible hinge domain-containing protein 1	0.4973	3	2	85	144							1.014	1		0.796	1		0.625	1																				0.757	1					18.102	1
IPI00301812.3	Isoform 1 of SPARC-related modular calcium-binding protein 1	0.629	2	15	40	348	0.823	1		0.85	1		0.556	1		0.926	1		0.892	1		1.012	8	10.7	1.159	8	39.7	1.131	8	21	0.946	8	18.9	0.998	8	24.7				0.548	59	55.2	0.45	62	71.8	0.89	66	22	0.552
IPI00000130.3	Somatostatin	0.8448	1	1	10	14
IPI00018331.3	SNARE-associated protein Snapin	0.4779	1	1	10	16																																		0.904	1		0.525	1		1.046	1		1.385
IPI00470811.4	Isoform 1 of SNF-related serine/threonine-protein kinase	0.4758	2	1	38	66																																		0.105	1					0.767	1		0.09
IPI00012382.3	U1 small nuclear ribonucleoprotein A	0.5496	2	3	20	104	1.139	7	11.1	0.924	6	13.4	1.274	7	8.6	0.949	7	19.1	1.27	7	9	1.469	9	65.8	0.844	9	19.5	1.593	9	55.5	0.929	8	19.5	1.796	9	96.1				1.169	9	19.2	1.045	9	17.6	1.004	9	19	0.965
IPI00021417.3	U4/U6.U5 tri-snRNP-associated protein 1	0.5163	4	1	42	92
IPI00438170.3	Isoform 1 of Sorting nexin-12	0.6802	5	3	9	27																																		0.516	3	68.8	0.292	3	29.8	0.772	3	53.6	0.725
IPI00103544.1	Suppressor of cytokine signaling 4	0.3705	1	1	14	29	1.19	1		0.964	1		2.865	1		1.205	1		2.271	1
IPI00020435.1	Transcription factor SOX-11	0.2971	1	1	13	16																0.801	1		0.896	1		0.636	1		0.908	1		0.276	1
IPI00026970.4	FACT complex subunit SPT16	0.4785	1	1	49	62																																		2.127	1		1.536	1		1.392	1		1.368
IPI00292326.6	Sperm-associated antigen 1	0.3769	1	1	34	51
IPI00514111.4	Isoform 1 of Spermatogenesis-associated protein 1	0.5149	3	1	24	50																																		1.113	1		2.666	1		1.32	1		2.671
IPI00008513.1	Spermatogenesis-associated protein 2	0.4135	2	1	22	31	1.096	1		0.752	1		1.099	1		1.019	1		1.012	1
IPI00023832.5	SH3 and PX domain-containing protein 2B	0.4533	1	1	35	46																1.812	1		1.564	1		1.997	1		1.199	1		2.119	1
IPI00025176.1	Survival of motor neuron-related-splicing factor 30	0.458	1	1	9	13
IPI00171473.2	Spondin-1	0.7633	2	27	60	605	0.835	7	62	0.8	7	52.4	0.963	7	12.2	0.844	7	19.7	0.881	7	48.7	1.237	9	9.7	0.941	8	35.8	1.226	9	52	0.823	9	53.8	1.35	7	19.1				1.229	131	67.3	0.944	123	58.3	0.979	128	30.1	0.798
IPI00017469.1	Sepiapterin reductase	0.6782	1	2	14	20																																		0.302	1		0.345	1		0.621	1		0.483
IPI00005614.6	Isoform Long of Spectrin beta chain, brain 1	0.7449	12	74	205	1524	1.026	83	24.9	1.055	77	34	1.099	81	31.9	0.973	86	21.7	1.04	83	31	1.212	94	42.7	0.953	93	35.6	1.193	94	67.6	0.97	90	26	1.412	95	43.2				1.289	139	66.2	1.161	134	80.4	1.066	138	29.9	1.207
IPI00012645.2	Isoform 1 of Spectrin beta chain, brain 2	0.518	6	6	116	220	0.946	2	3.5	0.883	2	9.3	0.976	2	11.9	1.016	2	6.7	1.127	2	0.4	1.404	1		1.479	1		1.245	1		1.067	1		1.269	1					1.002	9	15.6	0.831	9	81.6	0.902	10	12.1	0.811
IPI00219168.7	Spectrin beta chain, brain 4	0.4652	6	1	156	246	0.605	1		0.579	1		0.958	1		0.92	1		0.749	1																				0.376	1		0.675	1		0.856	1		0.73
IPI00304493.5	Serum response factor-binding protein 1	0.6807	1	5	32	63																																		0.608	7	29.9	0.482	7	23	0.917	6	20.8	0.55
IPI00218087.1	Isoform 1 of SLIT-ROBO Rho GTPase-activating protein 3	0.5196	2	1	63	125							1.135	1		0.614	1		0.72	1
IPI00642816.2	Isoform 1 of Signal recognition particle 9 kDa protein	0.9419	3	8	16	98	1.151	7	6.6	1.088	7	5.3	1.012	7	14.6	0.966	7	10.6	1.12	7	4.5	1.045	3	11	1.053	3	20.9	1.063	3	0.7	0.983	3	27.4	1.191	3	1.3				1.041	25	79.5	0.732	25	83.3	0.974	25	26.3	0.765
IPI00293434.2	Signal recognition particle 14 kDa protein	0.6838	1	13	23	291	1.049	24	10.3	1.014	24	30.3	1.015	25	17.4	0.996	24	13.3	1.063	23	14.8	1.093	32	11.1	1.046	31	26.6	1.108	32	18.4	0.98	32	11	1.279	32	15.4				0.724	51	45.7	0.605	50	62.4	1.003	54	23.7	0.612
IPI00295889.2	Signal recognition particle 19 kDa protein	0.9236	6	5	16	78																																		1.252	14	91.1	2.7	16	42.5	1.173	16	42.3	2.59
IPI00215888.4	Signal recognition particle 72 kDa protein	0.696	3	9	57	287	0.729	6	33.1	1.048	7	48.7	0.833	7	51.3	0.572	5	55.2	0.769	7	41.5	1.263	9	51.5	1.335	7	23.2	1.246	9	52.4	0.931	9	19.6	1.217	9	25.9				1.404	18	128.1	1.07	19	112.5	1.267	22	46.6	1.074
IPI00385267.4	Signal recognition particle receptor subunit alpha	0.4655	2	3	32	53	1.182	1		1.048	1		2.392	1		1.189	1		1.242	1																				0.894	1
IPI00004446.1	Sushi repeat-containing protein SRPX2	0.443	1	1	22	34	1.504	1		2.565	1		1.695	1		2.407	1		1.85	1
IPI00647720.1	Isoform 1 of Serine/arginine repetitive matrix protein 1	0.719	3	3	101	202																1.111	1		0.731	1		0.847	1		1.02	1		1.192	1					0.759	3	17.7	1.086	3	42	0.919	3	53.8	0.903
IPI00010204.1	Serine/arginine-rich splicing factor 3	0.6341	2	7	20	119	1.458	1		1.354	1		1.299	1		0.863	1		0.782	1		2.607	2	25.6	0.568	1		2.148	2	27.7	0.66	2	115.2	2.097	2	57.3				0.442	16	108	0.724	17	114.9	0.942	18	24.6	0.768
IPI00003377.1	Isoform 1 of Serine/arginine-rich splicing factor 7	0.7983	4	3	46	165	2.065	3	31.6	1.46	3	3.1	2.308	2	37.6	1.464	3	22.6	1.908	3	9.9	1.997	5	20.9	1.244	5	35.2	2.093	5	36.2	0.502	5	20.8	2.6	5	30.5				0.978	11	45	1.216	11	54	0.889	12	17.6	1.038
IPI00029744.1	Single-stranded DNA-binding protein, mitochondrial	0.8581	4	7	18	83																1.332	2	15.6	0.935	2	21.6	1.613	2	7.8	0.8	2	7.5	1.361	2	6.1				0.639	16	49.7	0.517	17	70.1	0.855	17	15.9	0.671
IPI00019888.1	Succinate-semialdehyde dehydrogenase, mitochondrial	0.6916	4	10	38	152	2.043	6	43.1	0.594	6	20.8	1.269	6	54.8	1.089	5	25.3	1.233	6	56.4	2.841	15	62.7	0.583	12	49.3	2.4	15	71	0.985	13	18.8	2.742	15	83.1				1.726	2	5.5	2.394	3	3.5	0.997	2	21	2.22
IPI00005154.1	FACT complex subunit SSRP1	0.4697	1	1	38	74	0.731	2	5	0.412	2	38.4	0.643	2	11.9	0.97	2	9	1.02	2	10.2
IPI00419565.4	Isoform 1 of Stabilin-1	0.4751	2	1	83	163
IPI00000001.2	Isoform Long of Double-stranded RNA-binding protein Staufen homolog 1	0.5823	4	2	34	120																1.352	3	75	0.93	3	13.9	1.215	3	9.5	0.932	3	32.1	1.346	3	3.2				0.559	6	24.2	0.467	5	109.7	0.94	6	23.4	0.623
IPI00005564.1	Stanniocalcin-1	0.6397	2	1	16	27	1.75	1		0.577	1		1.848	1		1.1	1		1.969	1
IPI00013894.1	Stress-induced-phosphoprotein 1	0.6685	6	9	47	161	0.961	12	28	1.06	12	21.2	1.155	12	31.9	0.923	12	9	1.086	12	35.1	1.506	18	53.1	1.055	18	39.3	2.324	18	47.7	1.051	17	6.9	2.057	18	51.1				0.999	2	68.4	1.274	2	62.3	1.031	2	36.8	1.593
IPI00334190.4	Stomatin-like protein 2	0.7107	3	1	29	58				0.564	1		0.578	1		1.224	1		0.778	1
IPI00329332.1	Syntaxin-12	0.8551	2	6	33	188	0.887	7	13.5	1.035	8	16.6	1.018	8	30.4	0.957	8	66.4	0.831	8	66.9	1.195	14	41.6	0.818	13	38.4	1.227	15	31.9	1.018	14	22	1.547	14	41.8
IPI00410675.1	Syntaxin-1B	0.6111	2	3	22	42
IPI00084828.1	Isoform 1 of Syntaxin-binding protein 1	0.8434	4	31	64	296																2.07	8	107.5	0.836	8	67.8	2.33	8	112.2	0.944	8	35.6	2.294	8	88.9				1.165	63	69.1	1.684	63	94.4	1.092	63	20.8	1.798
IPI00297626.4	Syntaxin-binding protein 3	0.5811	1	1	34	40
IPI00872762.2	Succinyl-CoA ligase [GDP-forming] subunit alpha, mitochondrial	0.6272	3	6	20	71																																		0.729	18	288	1.377	18	494.5	0.797	18	45.2	1.247
IPI00026606.2	Surfeit locus protein 6	0.3767	1	3	22	36	1.488	2	17.5	0.622	2	141	0.925	2	70	1.258	2	1.9	1.432	2	36.2																			1.175	1		0.925	1		1.099	1		0.921
IPI00644025.1	Isoform 1 of Synaptic vesicle glycoprotein 2A	0.3841	2	1	20	33	0.897	1		0.738	1		0.81	1		0.299	1		0.323	1
IPI00173947.1	Synaptic vesicle glycoprotein 2C	0.3535	2	3	18	107	42.404	1		1.284	1		51.167	1		1.239	1		45.451	1																				0.209	8	82.5	1.584	8	30.7	0.767	8	19.7	3.27
IPI00169259.1	Small VCP/p97-interacting protein	0.5974	1	2	7	27	1.196	1		1.195	1		1.2	1		0.85	1		0.964	1		1.311	4	11.6	0.926	4	14	1.19	4	6.9	0.917	4	2.3	1.606	4	7.8				1.221	1		0.952	1		1.315	1		0.949
IPI00176199.5	Ankyrin repeat domain-containing protein 43	0.3279	2	1	16	24
IPI00306718.3	Synaptonemal complex protein 2	0.5248	3	1	92	186
IPI00031820.3	Phenylalanyl-tRNA synthetase alpha chain	0.6594	2	11	32	108																																		0.877	16	92.5	2.755	16	64	1.116	14	35.1	2.092
IPI00300074.4	Phenylalanyl-tRNA synthetase beta chain	0.489	2	3	29	52																																		6.118	2	243	3.756	3	513.7	1.462	2	67.3	5.482
IPI00008240.2	Methionyl-tRNA synthetase, cytoplasmic	0.4256	5	4	33	61	0.976	3	11.7	0.648	3	1.8	1.041	3	5.5	0.934	3	2.4	1.153	4	8.3	1.89	4	42.6	0.831	4	55.7	1.639	4	58.3	0.993	4	16.2	1.168	4	8.6
IPI00300568.4	Isoform IA of Synapsin-1	0.9248	1	2	60	3282	1.01	121	32.9	1.037	123	36.7	1.087	122	31.1	0.996	121	23.8	1.027	119	26.4	1.093	184	31	1.025	176	36.2	1.154	186	29.7	0.949	180	19.5	1.312	183	36				1.456	154	98.7	1.09	144	97	1.038	168	27.6	1.215
IPI00298984.5	Synapsin-3	0.6931	4	9	32	319	1.011	10	32.2	0.688	10	57	0.995	11	39.1	1.019	11	31.6	1.083	10	18.5	1.175	14	83.8	1.024	12	30.2	1.293	13	46.1	0.958	13	32.2	1.158	14	39.2
IPI00306960.3	Asparaginyl-tRNA synthetase, cytoplasmic	0.4033	4	5	21	33																3.496	1		0.869	1		1.761	1		0.567	1		2.011	1					1.263	3	2.4	1.399	2	14.6	1.293	3	1	1.478
IPI00386444.3	Isoform 1 of Nesprin-1	0.6108	12	2	537	1067																																		1.167	2	9.4	0.891	2	11	2.374	1		1.134
IPI00239405.4	Isoform 1 of Nesprin-2	0.6315	7	2	465	1240																																		0.812	1		0.831	1		1.128	1		0.784
IPI00299301.1	Isoform 1 of Synemin	0.685	3	1	94	208																																		5.109	1		4.794	1		0.877	1		3.471
IPI00413058.3	Isoform 1 of Synaptopodin	0.6728	4	24	71	662	1.045	24	32.1	0.895	24	33.5	1.105	23	33.4	1.019	22	14	1.176	23	43.6	1.145	30	24.6	0.982	32	32.3	1.128	32	26	0.965	33	26.9	1.323	32	33.2				0.929	79	32.2	1.645	81	67.3	1.001	77	20.3	1.943
IPI00220637.5	Seryl-tRNA synthetase, cytoplasmic	0.7218	2	6	36	82																4.993	1		2.651	1		6.922	1		0.952	1		5.147	1					0.483	4	51.7	2.738	4	26.8	0.935	4	30	2.615
IPI00009439.1	Synaptotagmin-1	0.8483	2	3	57	1188	1.159	32	24.8	0.735	31	37.2	1.177	32	40.1	1.01	31	32.8	1.063	32	22.3	0.806	43	59.7	0.736	43	36.7	0.931	44	48.6	0.929	44	21.9	1.164	44	28.1				1.546	230	123.2	1.042	228	127.9	1.182	229	30.6	0.906
IPI01022647.1	47 kDa protein	0.8473	1	3	55	1166	1.159	32	24.8	0.735	31	37.2	1.177	32	40.1	1.01	31	32.8	1.063	32	22.3	0.804	46	55.5	0.675	46	43.6	0.957	47	49	0.932	47	21.6	1.165	47	28.2				1.572	207	117.5	1.069	207	138	1.146	210	29.9	0.906
IPI00219274.4	Synaptotagmin-2	0.6396	1	2	26	254	1.106	13	53.8	0.9	13	45.2	1.266	13	52.8	1.044	13	66.3	0.981	13	28.6	0.556	17	53.2	0.838	17	38.6	0.778	17	52.6	0.932	17	24.1	1.061	17	27.6				1.367	57	91.9	0.976	57	81.4	1.039	57	20.8	0.764
IPI00024107.1	Isoform 1 of Alpha-synuclein	0.9286	5	11	18	471	1.044	19	29.4	0.737	17	28.9	1.032	18	25.3	0.985	19	20.8	1.112	18	15.6	1.259	16	32.1	0.749	16	22.3	1.297	16	34.3	0.914	16	22	1.464	15	19.5				0.69	81	90.7	0.397	73	69.2	0.87	85	25.9	0.388
IPI00032904.1	Beta-synuclein	0.5373	3	7	10	182	0.961	7	35.9	0.799	7	17.5	1.089	7	12.7	0.96	7	15.3	1.016	7	12	1.733	8	74.5	0.839	8	11.2	1.684	8	49.8	0.944	8	17.6	2.19	8	74				0.662	48	86.5	0.355	43	92.5	0.852	49	23.5	0.42
IPI00295400.1	Isoform 1 of Tryptophanyl-tRNA synthetase, cytoplasmic	0.6667	9	6	33	120																4.811	9	138	0.629	6	12.1	4.363	9	172.2	0.957	7	41.7	6.341	9	170.5							3.81	2	14.4				4.138
IPI00002221.6	Isoform 1 of Protein SZT2	0.3974	3	1	110	217
IPI00413912.2	Transmembrane protein 132E	0.3526	1	1	26	42
IPI00477686.2	General transcription factor IIF subunit 2	0.5141	1	2	14	25																1.056	1		1.001	1		0.757	1		1.325	1		0.949	1					1.474	1		1.277	1		1.263	1		1.689
IPI00719170.1	Isoform 1 of TRAF3-interacting JNK-activating modulator	0.559	7	1	35	63																																		1.019	1		0.309	1		0.572	1		0.466
IPI01010820.1	Isoform 1 of Transcription initiation factor TFIID subunit 4B	0.5522	3	2	47	87																																		0.847	2	14.2	1.368	2	69	1.258	2	11.2	1.355
IPI00166033.1	Isoform 1 of T-cell activation Rho GTPase-activating protein	0.5089	3	1	34	60																																		1.135	1		0.995	1		1.006	1		1.015
IPI00005981.9	Transgelin-3	0.6332	3	2	16	70																2.005	2	13.3	0.597	2	50.3	1.935	2	62.6	0.881	2	25.8	1.524	2	33.6				1.105	4	34.4	1.221	4	49.6	0.843	4	32	1.502
IPI00216138.6	Transgelin	0.806	4	5	21	58	1.347	2	38.7	1.082	2	86.1	1.601	2	49.8	2.012	2	5.5	1.427	2	66.3	9.827	1		1.229	1		7.447	1		1.244	1		8.808	1					1.49	7	268.7	1.206	7	94.4	1.122	7	31.7	1.383
IPI00964662.2	Isoform PNS-tau of Microtubule-associated protein tau	0.8166	5	3	97	2606	0.973	130	27.4	1.132	129	46.4	1.042	125	39.6	0.926	129	24.7	1.011	122	26.8	1.016	168	33.3	1.093	177	59.7	1.168	174	42.4	0.891	166	27.3	1.118	171	36.4				0.838	281	97.6	0.534	276	94	1.005	301	32	0.629
IPI00465071.5	Isoform 1 of TBC1 domain family member 10B	0.4282	2	2	29	58	0.333	2	15	0.481	2	25.1	0.311	2	47.9	0.638	2	63	0.691	2	68.5	1.117	3	5.2	1.103	3	57.5	1.337	3	14.3	1.017	3	32	1.04	3	68.9
IPI00180675.4	Tubulin alpha-1A chain	0.816	27	6	35	554	1.135	9	12	0.776	9	20.6	1.479	9	30.8	0.786	8	15	1.45	9	18.2	3.12	19	90.2	0.958	16	24.6	2.721	19	108.4	0.914	18	17.9	3.83	19	114.9				1.474	109	91.8	1.527	109	120.1	1.098	105	25.9	1.693
IPI00007750.1	Tubulin alpha-4A chain	0.7991	16	5	35	518	1.129	6	9.7	0.767	6	9	1.472	6	60.5	0.746	5	15.4	1.364	6	20	3.12	15	92.6	0.932	13	27	2.721	15	108.4	0.944	14	13.4	3.83	15	116.9				1.645	100	83.8	1.873	100	110.4	1.121	95	25	1.772
IPI00006510.1	Tubulin beta-1 chain	0.5876	1	1	22	65																																		0.401	4	906.4	0.311	5	307.6	0.944	4	9.7	0.766
IPI00013475.1	Tubulin beta-2A chain	0.8742	9	3	47	653	1.249	4	19.8	1.097	4	15.7	0.913	4	9.9	0.716	5	40.2	0.919	5	0.4	3.743	13	84.6	0.837	12	33.7	3.147	13	89.7	1.011	11	39.7	4.025	13	56.5				1.498	96	85.2	2.389	94	110.8	1.158	87	32	2.218
IPI00031370.3	Tubulin beta-2B chain	0.7865	6	1	46	601	1.249	4	19.8	1.097	4	15.7	0.913	4	9.9	0.701	4	22.7	0.966	4	7.5	3.743	13	84.6	0.837	12	33.7	3.147	13	89.7	1.011	11	39.7	4.025	13	56.5				1.491	89	83.2	2.346	87	114.2	1.152	82	32.6	2.19
IPI00013683.2	Tubulin beta-3 chain	0.8444	10	10	43	437	1.558	1		1.207	1		0.954	1		0.929	1		1.014	1		5.465	5	64.8	0.78	5	23.9	5.543	5	64.5	0.975	4	26.6	5.154	5	56.2				1.383	84	82	2.06	85	128.5	1.086	80	39.9	2.01
IPI00023598.2	Tubulin beta-4 chain	0.7883	3	6	45	624	1.59	7	30	1.043	7	68	0.849	7	77.3	0.77	7	30.9	1.341	7	38.8	4.151	16	68	0.874	13	15	4.095	16	68.2	0.973	12	38.6	4.689	16	74.5				1.506	73	87.2	2.11	71	138.9	1.171	68	35.2	2.054
IPI00292496.1	Tubulin beta-8 chain	0.777	8	2	32	204	1.59	5	26.2	0.718	5	90.1	1.195	5	88.1	0.77	5	31.3	1.484	5	8.5	5.498	4	8.5	0.681	2	78.1	5.432	4	10	0.682	2	59.4	8.291	4	45				0.98	13	53	0.898	13	27.8	1.048	12	26.8	1.376
IPI00952866.1	Isoform 1 of TBC1 domain family member 8	0.3912	3	1	36	61																																		0.723	2	7.8	0.733	2	33.3	0.847	2	1.4	0.973
IPI00007119.3	Tubulin epsilon chain	0.5558	2	1	14	21
IPI00007320.3	Transcription factor 25	0.2352	2	1	14	22																7.558	1		0.998	1		6.596	1		1.433	1		9.131	1
IPI00815731.2	Isoform 1 of Treacle protein	0.5094	8	3	91	212				0.691	2	24.6	0.566	2	14.3	0.752	1					0.465	1		0.414	1		0.519	1		0.387	1		0.336	1					0.356	1		0.343	1		0.882	1		0.271
IPI00221222.7	Activated RNA polymerase II transcriptional coactivator p15	0.8425	4	13	23	281	1.032	11	25	0.722	11	50.7	0.968	11	33.8	0.924	10	21.4	0.989	11	15.3	1.508	12	56.8	0.783	12	44.6	1.448	12	35.2	0.996	12	17.9	1.361	12	43.4				0.576	54	58.8	0.447	52	55.5	0.903	60	15.3	0.531
IPI00290566.1	T-complex protein 1 subunit alpha	0.6799	6	5	34	86	0.459	1		0.338	1		0.371	1		0.786	1		0.808	1		2.998	3	68	1.291	2	102	2.565	3	99.6	0.861	3	7.7	2.325	3	82				1.391	3	17.5	2.118	3	2.7	1.205	3	5.6	2.233
IPI00297779.7	T-complex protein 1 subunit beta	0.5776	5	5	29	87																																		1.753	5	63.3	1.774	6	113.6	1.411	6	41.5	2.164
IPI00302927.6	T-complex protein 1 subunit delta	0.7866	5	11	51	215	0.971	4	8.4	1.046	4	20	1.177	4	18.8	1.061	4	6.9	1.049	4	20.4	1.186	13	25.5	0.881	10	28.6	1.219	14	29.5	0.876	12	23.5	1.398	14	19.2				0.872	5	59.9	1.276	6	34.5	0.988	6	11.3	1.432
IPI00553185.2	T-complex protein 1 subunit gamma	0.8367	10	15	57	168																1.84	5	90.8	1.064	5	34.7	2.345	4	35.6	1.165	5	28.3	2.361	5	59.6				1.296	15	59.4	3.343	16	96.6	1.192	16	51.3	3.435
IPI00018465.1	T-complex protein 1 subunit eta	0.7495	8	7	52	204																1.987	2	189.6	1.154	1		1.247	2	37.5	3.168	1		2.549	2	143.5				1.973	11	92.1	2.514	11	86.7	1.696	11	29.4	3.99
IPI00045628.4	Putative T-complex protein 1 subunit theta-like 1	0.2603	2	1	12	23	2.147	1		0.796	1		1.076	1		1.127	1		0.704	1
IPI00220656.5	T-complex protein 1 subunit zeta-2	0.5302	3	1	25	45																8.117	1		1.19	1		7.897	1		1.71	1		8.472	1					1.444	2	67.6	0.906	2	68	1.186	2	28.2	1.195
IPI00027626.3	T-complex protein 1 subunit zeta	0.6234	4	5	28	82																8.117	1		1.19	1		7.897	1		1.71	1		8.472	1					1.417	7	63.9	1.785	7	61.3	1.089	7	19	1.544
IPI00030153.3	Tudor domain-containing protein 6	0.5792	2	1	106	172	1.709	1		1.663	1		2.534	1		1.027	1		1.885	1
IPI00478741.2	Isoform 1 of Tudor domain-containing protein 7	0.6211	2	1	63	120
IPI00103206.2	Tektin-4	0.577	2	1	26	43
IPI00398020.7	Teneurin-3	0.4302	1	1	81	162																																		0.048	1		0.038	1		0.795	1		0.085
IPI00160552.4	Isoform 1 of Tenascin-R	0.5884	2	11	59	187							1.064	1		1.098	1		0.802	1		2.918	1		0.855	1		3.351	1		0.715	1		3.055	1					1.909	7	58.2	2.287	7	38.1	1.269	6	69.6	1.58
IPI00658152.1	Isoform 1 of Tensin-3	0.5848	5	1	59	124																0.94	1		0.811	1		0.732	1		0.487	1		1.093	1
IPI00018182.2	Dual specificity testis-specific protein kinase 1	0.4265	1	1	22	30
IPI00303112.2	Methylcytosine dioxygenase TET1	0.5866	2	1	114	215																																		1.372	1		1.482	1		0.904	1		1.557
IPI00020928.1	Transcription factor A, mitochondrial	0.7602	4	16	34	255	1.221	2	38.1	1.062	2	24.9	1.179	2	25	0.859	2	49.3	1.244	2	44.9	1.187	6	11.6	0.839	6	14.8	1.07	6	15.5	1.082	6	20.8	1.34	6	15.3				0.733	73	61.9	0.663	72	71.8	1.04	73	20.6	0.783
IPI00015924.1	Isoform 1 of Tuftelin-interacting protein 11	0.2951	3	1	26	34																2.288	1		1.027	1		2.581	1		0.553	1		2.835	1
IPI00012828.3	3-ketoacyl-CoA thiolase, peroxisomal	0.9009	7	9	42	248	1.185	7	19.2	1.035	5	15.5	1.433	7	45.4	1.24	8	15.6	1.448	8	43.4	2.327	18	55.4	0.701	12	39.4	2.959	18	67.4	1.052	14	23.7	2.846	18	56.8				0.866	8	31.5	2.059	9	55.8	0.997	9	17.9	2.147
IPI00030363.1	Acetyl-CoA acetyltransferase, mitochondrial	0.8665	5	19	50	470	2.649	10	95.4	1.045	10	20.3	2.893	10	79.3	0.797	10	48.6	2.38	10	95.3	4.681	33	150.6	0.836	28	41.6	4.486	33	174.3	0.97	26	12.4	5.27	33	209.7				0.826	40	101.2	2.361	43	140.3	0.901	41	32.6	2.533
IPI00001539.8	3-ketoacyl-CoA thiolase, mitochondrial	0.8564	1	7	35	119																2.821	6	38.3	0.733	2	30.3	2.216	6	61.4	0.917	5	33.8	3.124	6	77.9				2.438	3	95.5	4.83	4	72.2	1.907	3	39.4	3.269
IPI00216298.6	Thioredoxin	0.5714	2	4	6	27	1.569	1		1.022	1		0.797	1		0.855	1		1.391	1		2.878	3	271.7	1.543	3	63.3	2.684	3	559.1	1.282	3	66	3.358	3	166.2				1.288	6	112.3	1.893	6	79.9	0.967	6	45.6	2.048
IPI00305374.5	Isoform 1 of THO complex subunit 1	0.312	1	1	19	28
IPI00794391.1	Isoform 1 of Thrombospondin type-1 domain-containing protein 4	0.3477	2	1	30	44																																		1.116	1		0.635	1		0.846	1		0.808
IPI00216293.6	Thiosulfate sulfurtransferase	0.5421	2	2	16	32																																		0.279	3	12.9	1.074	4	53.5	0.713	3	17.4	1.249
IPI00022892.2	Thy-1 membrane glycoprotein	0.8012	5	3	15	38	0.877	1		0.852	1		1.023	1		0.663	1		0.883	1																				0.551	3	53.5	0.555	3	13.9	1.346	3	3.7	0.907
IPI00383163.5	Isoform 1 of Thymocyte nuclear protein 1	0.6444	3	8	18	68																																		0.789	13	103.2	0.812	13	144.7	0.827	14	20.9	0.789
IPI00001589.1	Mitochondrial import inner membrane translocase subunit Tim13	0.7789	1	2	11	44	1.852	2	147.1	1.076	2	60.3	1.927	2	76.5	0.715	2	128	1.707	2	75.2	3.436	4	18.2	0.877	4	59.4	3.613	4	39.8	0.751	4	56.3	4.052	4	24.1
IPI00304306.5	Mitochondrial import inner membrane translocase subunit TIM14	0.6293	3	3	6	15																3.977	1		1.209	1		3.736	1		0.938	1		4.2	1					0.319	5	44.9	0.22	5	15.1	0.875	5	11	0.447
IPI00001541.1	Mitochondrial import inner membrane translocase subunit Tim9	0.4719	1	1	5	7																																		0.532	1		0.342	1		0.923	1		0.334
IPI00099386.3	Isoform 1 of Tubulointerstitial nephritis antigen	0.5252	1	1	27	40																																		0.542	1		2.129	1		1.066	1		2.558
IPI00005563.1	Isoform 1 of Tubulointerstitial nephritis antigen-like	0.5225	5	2	16	34
IPI00942979.1	Transketolase	0.8042	6	24	54	815	1.358	61	29.5	0.841	60	38.3	1.387	63	32.1	0.987	62	22	1.208	62	21.6	1.403	97	41.3	0.826	87	31.8	1.525	97	32.2	0.99	94	15.5	1.762	97	38.2				1.619	15	52.2	1.405	13	48.9	1.209	12	27.8	1.205
IPI00297659.3	Transducin-like enhancer protein 2	0.4024	6	1	25	33	2.816	1		1.229	1		2.058	1		1.095	1		2.496	1
IPI00298994.6	Talin-1	0.6757	3	3	170	398																1.118	1		0.777	1		0.718	1		2.446	1		2.632	1					1.363	10	49.8	1.668	10	110.2	1.079	10	13.3	1.048
IPI00219299.4	Talin-2	0.7038	1	9	176	517	0.957	3	93.1	0.557	3	81.7	1.093	4	21.5	1.106	3	32.6	0.762	3	23.1	1.136	10	50.3	0.714	10	12.9	1.049	10	73.1	0.874	9	29.3	1.523	10	46.9				1.224	17	26.7	0.958	17	32.6	0.917	17	30.6	0.738
IPI00016455.1	Transmembrane protein 127	0.6303	1	1	9	19
IPI00063093.2	Transmembrane protein 169	0.3906	1	1	7	11																																		1.134	1		4.202	1		0.935	1		3.992
IPI00333063.2	Transmembrane and coiled-coil domains protein 1	0.5988	8	2	39	81	0.684	1		1.112	1		1.369	1		0.875	1		0.726	1		1.275	7	71.8	0.903	7	9.8	1.728	7	26.1	1.113	5	41.7	1.183	7	22.1
IPI00930399.1	Isoform 1 of TATA element modulatory factor	0.6587	4	2	71	197																																		0.345	1		0.281	1		0.527	1		0.356
IPI00301280.2	Transmembrane protein 43	0.39	1	1	14	25																2.099	1		0.65	1		0.931	1		2.224	1		3.048	1
IPI00005089.1	Isoform 1 of Tropomodulin-2	0.7521	4	13	37	542	0.978	28	22.1	0.97	29	33.6	1.179	29	41	0.879	29	9.7	1.022	30	30.2	1.089	48	23.4	0.929	48	33	1.339	50	40.2	0.92	47	27.6	1.456	47	37.6				1.05	26	41.1	0.623	25	31.7	1.112	26	27.6	0.67
IPI00872208.2	Isoform 1 of Trinucleotide repeat-containing gene 18 protein	0.4121	1	1	117	194
IPI00019270.1	Tankyrase-2	0.3628	1	1	33	53																1.239	1		3.468	1		3.713	1		1.665	1		1.164	1
IPI00003999.1	Isoform 1 of Tumor necrosis factor receptor superfamily member 25	0.3525	3	1	7	15
IPI00936738.1	Isoform 1 of Torsin-1A-interacting protein 1	0.6381	3	1	36	61																0.797	1		0.619	1		0.551	1		1.572	1		0.78	1
IPI00913835.1	Isoform 1 of Target of Myb protein 1	0.2398	5	1	10	24																																		1.128	1		1.554	1		1.017	1		1.425
IPI00015602.1	Mitochondrial import receptor subunit TOM70	0.7204	2	13	49	174																																		1.117	34	45.6	1.264	34	69.7	1.095	34	42.1	1.153
IPI00465141.2	DNA topoisomerase I, mitochondrial	0.4559	4	1	23	44
IPI00006065.4	Thymocyte selection-associated high mobility group box protein TOX	0.1521	1	1	6	8
IPI00465028.7	triosephosphate isomerase isoform 2	0.5699	3	1	15	19																1.685	1		0.321	1		1.115	1		0.309	1		0.545	1
IPI00306413.3	Tubulin polymerization-promoting protein family member 3	0.7841	2	19	28	449	1.076	50	39.8	0.984	51	38.8	1.107	51	34.8	0.944	51	29.2	1.073	52	34.1	1.271	57	33.4	0.942	56	44	1.341	57	42.8	0.973	56	27.4	1.604	58	26.5				0.917	45	112	0.699	44	127.2	0.909	49	27.4	0.663
IPI00013043.1	Tubulin polymerization-promoting protein	0.8904	1	20	38	593	1.008	48	38.3	0.917	47	35.3	1.09	48	28.6	0.977	48	15.4	1.179	49	35.4	1.646	59	45.3	0.89	52	20.3	1.631	59	33.6	0.986	55	19.7	1.994	56	52.8				0.826	67	150.2	0.789	65	193.4	0.948	75	36.5	0.768
IPI00742682.2	Nucleoprotein TPR	0.4791	1	2	148	295	0.713	1		0.785	1		1.066	1		1.158	1		0.582	1																							0.025	1		0.486	1		0.038
IPI00104050.3	Thyroid hormone receptor-associated protein 3	0.5309	2	7	69	180	0.922	6	19.3	0.704	5	15.7	0.885	6	19.3	0.983	5	29.7	0.895	6	78.1	1.186	7	20.5	1.01	7	41.9	1.276	7	83.6	0.891	7	93.4	1.681	7	53.4				0.58	10	67.8	2.169	10	51.1	1.211	10	68.7	1.654
IPI00301503.8	Isoform 1 of Transformer-2 protein homolog beta	0.6701	5	5	25	61	1.471	2	7.6	0.769	2	22.6	1.504	2	7.1	1.078	2	15.6	1.393	2	30.4																			1.171	6	19.1	1.55	6	22.2	1.234	6	11.3	1.294
IPI00297257.1	Trafficking kinesin-binding protein 2	0.4398	2	1	38	76
IPI00014218.1	Translocating chain-associated membrane protein 2	0.2027	1	1	11	14																																		1.26	1		4.849	1		0.804	1		1.206
IPI00030275.5	Heat shock protein 75 kDa, mitochondrial	0.4659	2	1	37	84																1.896	2	44.6	0.75	2	14.8	2.038	2	35.7	1.136	2	17.2	1.997	2	27.1				2.426	1		1.88	2	86.9	1.327	2	34.8	2.641
IPI00022463.2	Serotransferrin	0.4269	2	1	19	38
IPI00015869.2	Trichohyalin	0.3206	3	2	61	118																6.035	1		2.696	1		5.065	1		2.399	1		4.104	1
IPI00607858.1	Isoform 1 of E3 ubiquitin-protein ligase TRIM13	0.1744	4	1	12	32	0.573	1		1.251	1		1.168	1		1.247	1		0.381	1
IPI00217444.2	Isoform 1 of Tripartite motif-containing protein 42	0.5768	1	1	31	72																1.044	1		0.81	1		0.989	1		1.168	1		1.12	1
IPI00941834.1	Isoform 1 of Tripartite motif-containing protein 66	0.3141	3	1	29	43	0.63	1		0.586	1		0.67	1		0.604	1		0.715	1
IPI00929505.1	Isoform 1 of Tripartite motif-containing protein 69	0.496	4	1	24	35
IPI00003515.2	Thyroid receptor-interacting protein 11	0.5291	3	1	114	194
IPI00002689.3	Isoform Alpha of Short transient receptor potential channel 4	0.4667	3	1	43	63
IPI00007836.1	Short transient receptor potential channel 5	0.3464	1	1	36	60
IPI00329641.2	Isoform 1 of Transient receptor potential cation channel subfamily V member 3	0.3051	3	1	22	35
IPI00152592.4	Taste receptor type 1 member 2	0.3504	1	1	18	32
IPI00064158.6	Isoform 1 of Tau-tubulin kinase 1	0.6313	1	3	91	254																1.632	1		1.559	1		1.406	1		1.714	1		1.513	1					0.504	6	75.7	0.595	6	38.9	1.138	7	9.1	0.517
IPI00175096.1	Tetratricopeptide repeat protein 9C	0.4444	3	4	10	24																0.811	1					0.488	1					0.576	1					0.812	7	22.9	0.922	7	144.3	0.948	6	20.9	0.672
IPI00027248.4	Tumor suppressor candidate 2	0.6636	2	2	4	9																																		2.658	1		2.656	1		1.139	1		2.798
IPI00604491.1	Isoform 1 of Terminal uridylyltransferase 7	0.3933	4	1	56	85																																		0.176	1		0.233	1		0.643	1		0.278
IPI00456626.6	Beta-taxilin	0.4108	1	1	24	40																5.741	1		0.707	1		5.686	1					5.991	1
IPI00305692.5	Thioredoxin-like protein 1	0.564	1	3	13	44																1.6	3	15.4	1.039	3	30.2	1.447	4	60.5	1.091	4	31.5	1.681	3	31.4
IPI00292858.4	Thymidine phosphorylase	0.5788	3	3	20	53																1.203	2	179.7	0.835	2	111.8	1.054	2	152.7	0.623	2	94.7	1.066	2	282.5
IPI00217862.5	U3 small nucleolar RNA-interacting protein 2	0.4884	1	1	20	29																1.825	1		1.011	1		1.859	1		1.825	1		2.584	1
IPI00892946.2	Isoform 1 of UPF0638 protein B	0.5514	2	1	15	18																2.066	1		1.037	1		2.168	1		1.139	1		1.662	1
IPI00019600.3	Ubiquitin-conjugating enzyme E2 variant 2	0.8	11	5	14	50																																		1.557	7	63.9	2.213	5	87	1.848	7	15.1	1.502
IPI00645078.1	Ubiquitin-like modifier-activating enzyme 1	0.4726	6	5	44	92																																		1.063	9	62	0.428	9	114.3	0.896	10	94.9	0.459
IPI00032957.1	SUMO-conjugating enzyme UBC9	0.4304	2	4	9	42	0.813	8	23.6	0.653	8	78.4	0.883	8	19.3	0.988	8	7.9	1.063	8	21.3	0.832	7	18.6	0.769	7	16.3	0.585	7	11.5	1.056	7	7.4	0.884	7	11.1				1.41	3	42.4	2.211	3	204.3	0.882	3	2.9	2.405
IPI00003949.1	Ubiquitin-conjugating enzyme E2 N	0.8947	6	8	12	66																4.692	1		0.641	1		5.704	1		0.517	1		4.444	1					1.357	21	41.1	1.096	20	50.6	1.023	21	37.2	1.054
IPI00783378.3	Ubiquitin-conjugating enzyme E2 O	0.5054	1	1	54	106																																		0.793	2	54.9	0.525	2	6.9	0.82	2	39.9	0.853
IPI00902614.2	Ubiquitin carboxyl-terminal hydrolase 24	0.455	2	1	105	192				1.259	1		0.426	1		0.95	1		0.493	1
IPI00298910.3	Isoform 1 of Ubiquitin carboxyl-terminal hydrolase 2	0.4	2	1	21	29				1.493	1		1.203	1					1.047	1
IPI00297289.7	Isoform 1 of Ubiquitin carboxyl-terminal hydrolase 31	0.625	2	1	88	139
IPI00472977.3	Isoform 1 of Ubiquitin carboxyl-terminal hydrolase 37	0.57	2	1	54	89	1.091	1		1.041	1		1.981	1		0.943	1		0.999	1
IPI00292934.6	Inactive ubiquitin carboxyl-terminal hydrolase 53	0.3821	1	1	43	81																																		1.67	1		2.219	1					4.431
IPI00018352.1	Ubiquitin carboxyl-terminal hydrolase isozyme L1	0.6368	5	9	17	232	1.833	2	3.3	0.75	2	6	1.891	2	1.4	0.845	2	1.3	1.893	2	17.8	6.985	38	137.9	0.966	36	29.5	7.362	38	129.4	0.967	38	19.8	8.111	38	150.4				1.107	19	38.3	1.307	19	60.4	1.008	19	24.2	1.474
IPI00299306.4	Mitochondrial brown fat uncoupling protein 1	0.6645	1	1	21	39																																								2.24	1
IPI00026815.1	Isoform UCP3L of Mitochondrial uncoupling protein 3	0.6827	2	1	22	35
IPI00168291.4	UDP-glucuronosyltransferase 3A2	0.304	3	1	13	19
IPI00000498.1	Isoform 1 of UDP-glucuronosyltransferase 2B28	0.2836	1	1	13	24																																		0.368	1		0.32	1		0.697	1		0.34
IPI00010207.1	Isoform 1 of Ubiquitin-fold modifier 1	0.7294	2	2	4	17																																		1.057	6	57	0.574	6	144.1	1.235	6	44	0.919
IPI00005038.1	Ribonuclease UK114	0.8613	4	3	11	15																																		2.456	1		1.288	1		1.284	1		1.219
IPI00289357.5	Serine/threonine-protein kinase ULK1	0.5562	3	1	51	100																2.612	1		0.517	1		2.516	1		0.962	1		3.113	1
IPI00180454.4	Probable U3 small nucleolar RNA-associated protein 11	0.332	1	1	14	29																0.828	1		0.779	1		0.777	1		0.959	1		0.986	1
IPI01015840.1	U3 small nucleolar RNA-associated protein 18 homolog	0.2824	2	1	13	24																0.637	1		0.601	1		1.341	1		0.566	1		0.969	1
IPI00004970.5	Small subunit processome component 20 homolog	0.4614	1	1	113	183																1.212	1		0.387	1		0.595	1		0.268	1		0.551	1
IPI00025160.2	Protein VAC14 homolog	0.5396	2	3	43	92																																		1.595	6	46	4.11	7	56.6	1.063	6	51.2	4.411
IPI00006211.4	Isoform 1 of Vesicle-associated membrane protein-associated protein B/C	0.6584	3	1	13	24																																		1.076	3	31.6	1.493	3	40.9	0.989	3	27.4	1.677
IPI00007812.1	V-type proton ATPase subunit B, brain isoform	0.8258	12	19	42	378	1.565	4	145.3	0.938	4	42.6	1.189	5	51.2	0.806	4	51.3	1.51	5	58.8	2.388	19	150.3	0.831	17	26.3	2.618	19	133	0.924	19	21	2.549	19	128.7				0.973	53	66.8	1.555	56	147.1	0.993	55	31.8	1.931
IPI00007814.3	V-type proton ATPase subunit C 1	0.7408	2	9	40	267	1.362	20	41.2	0.944	19	33.8	1.367	20	38.4	1.031	16	39.2	1.107	19	26.9	1.006	14	25.2	0.928	11	13.8	1.289	15	24.2	1.009	10	17.8	1.607	13	37.2				1.33	5	337.3	1.483	6	229.1	1.138	6	78.6	2.724
IPI00719217.2	Isoform 1 of V-type proton ATPase subunit C 2	0.3934	1	1	21	44																																		1.39	1		3.119	1		1.217	1		3.199
IPI00001568.1	V-type proton ATPase subunit D	0.8502	10	14	39	472	1.289	28	26.9	1.008	28	50.6	1.285	28	26.9	0.871	28	32.8	1.37	28	26.2	1.347	36	34	0.962	35	35.4	1.437	36	47.1	0.924	33	28.7	1.527	35	44.4				0.726	42	55.2	0.825	42	65.6	0.917	42	23.7	1.132
IPI00003856.1	V-type proton ATPase subunit E 1	0.885	5	21	32	541	1.297	29	38.1	0.93	30	38.4	1.787	31	39.3	0.871	28	23.4	1.216	30	31.8	1.825	37	44.1	0.884	35	39.4	2.316	38	67	0.877	37	14.6	2.544	37	46.8				1.257	63	92.6	1.3	64	98.7	1.031	64	29.6	1.224
IPI00025285.3	V-type proton ATPase subunit G 1	0.6271	1	2	15	86	1.016	2	3.2	0.751	2	20.3	1.077	2	12.8	1.036	2	31.5	1.244	2	53.6	1.532	3	30.8	0.924	2	24	1.17	3	6.8	1.277	2	9	1.432	3	18				0.789	5	44.4	1.003	5	40.1	0.988	5	20.6	0.804
IPI00032147.1	V-type proton ATPase subunit G 2	0.9068	8	5	19	707	1.052	24	34.7	1.041	23	30.5	1.058	25	35.7	1.034	26	31.4	1.066	25	22.9	1.169	27	42.4	1.199	29	34.3	1.295	29	90	1.114	28	37.5	1.228	28	30.6				0.717	51	51.9	0.667	48	55.8	0.924	55	28.3	0.737
IPI00216308.5	Voltage-dependent anion-selective channel protein 1	0.8587	4	4	21	94																																		1.371	17	36	0.642	17	85.3	0.971	17	40.1	0.892
IPI00418471.6	Vimentin	0.9464	13	37	71	896	0.93	16	29.4	0.642	16	28.1	1.05	15	24	0.847	15	24.6	1.071	15	39.3	1.598	22	44.8	0.796	20	37.6	1.566	21	56.7	0.856	19	26.4	1.646	21	60.8				1.273	153	110.6	2.656	153	113.6	1.048	150	34.1	2.552
IPI00216313.7	Visinin-like protein 1	0.8482	3	8	18	73																2.751	2	6.4	0.748	2	7.6	2.901	2	14.5	0.78	2	35.4	3.131	2	3.9				1.315	15	130	2.041	15	125.1	1.142	15	19	2.22
IPI00217085.4	Isoform 1 of Uncharacterized Ig-like domain-containing protein C10orf72	0.4625	1	1	16	21	2.402	1		0.919	1		1.2	1		0.738	1		1.361	1
IPI00022007.1	Wiskott-Aldrich syndrome protein family member 1	0.4454	3	3	22	107	0.837	3	16.6	1.074	3	11.5	1.186	3	7.3	0.975	3	14.1	0.893	3	14.9	1.156	6	16.9	0.885	6	20.8	1.111	6	20.9	0.795	6	25.9	1.407	6	18.8				1.491	11	116.1	4.194	11	128.4	0.878	10	18.7	4.415
IPI00299003.2	Wiskott-Aldrich syndrome protein family member 3	0.4721	3	8	22	133																1.144	3	3.1	0.885	4	3.6	1.111	4	12.7	0.708	3	2.4	1.264	4	18.8				0.915	22	57.3	1.427	22	34	1.017	21	16.6	1.604
IPI00011676.2	Neural Wiskott-Aldrich syndrome protein	0.7525	3	11	46	258																																		0.955	17	67.8	1.845	17	67.7	1.134	16	19.5	1.593
IPI00218052.5	Isoform 1 of WD repeat and FYVE domain-containing protein 3	0.3857	2	1	115	178
IPI00887548.3	Isoform 1 of WD repeat- and FYVE domain-containing protein 4	0.5468	4	1	127	256																																		0.473	2	1.2	0.115	2	55.1	1.418	2	0.9	0.735
IPI00412224.2	WD repeat-containing protein 11	0.4935	1	1	43	86																8.699	1		0.456	1		5.985	1		0.948	1		9.262	1					16.888	2	75.4	61.167	2	54.7	1.465	2	22	30.504
IPI00414197.3	Isoform 1 of WD repeat-containing protein 26	0.3238	2	1	18	24																1.874	1		0.91	1		4.008	1		0.879	1		4.221	1
IPI00106567.2	Isoform 1 of WD repeat-containing protein 33	0.3518	1	1	34	50
IPI00658210.1	Isoform 1 of WD repeat-containing protein 48	0.5318	4	1	25	34
IPI00470483.19	Isoform 1 of WD repeat-containing protein 62	0.4137	2	1	43	80
IPI00969184.1	Isoform 1 of WD repeat-containing protein 65	0.4784	2	1	58	86																																		1.266	1		1.347	1		1.022	1		1.201
IPI00478993.5	Isoform 1 of WD repeat-containing protein 96	0.4697	4	2	75	130																6.19	1		2.434	1		6.059	1		1.077	1		6.356	1					2.027	1		8.304	1		1.515	1		4.771
IPI00435947.2	Isoform 1 of WAS/WASL-interacting protein family member 2	0.8955	3	13	39	227	1.008	14	48.8	1.322	13	36.7	0.964	14	52.7	1.018	14	31.5	1.082	14	26.2	0.897	18	21.7	1.139	17	23.8	0.965	18	20.1	0.923	18	23.5	1.09	18	15.7				0.959	22	40.1	0.617	21	83.7	0.898	22	24.5	0.544
IPI00022223.2	Protein Wnt-5b	0.4875	1	1	18	34	0.857	1		0.682	1		0.898	1		1.179	1		1.088	1
IPI00410477.5	Isoform 1 of XK-related protein 5	0.3484	2	1	18	35																																		16.848	1					1.36	1		66.579
IPI00023078.2	Skin-specific protein 32	0.608	1	1	9	29
IPI00432412.2	Uncharacterized protein UNQ511/PRO1026	0.2489	1	1	4	6																																		0.624	1		0.234	1		0.67	1		0.274
IPI00031812.3	Nuclease-sensitive element-binding protein 1	0.9074	13	9	29	350	1.108	1		1.084	1								1.426	1		1.11	2	178.5	0.958	2	105.4	1.849	2	2.2	0.49	1		2.035	2	168.3				0.577	18	34.5	0.699	19	39.6	0.946	20	33.8	0.855
IPI00871170.3	Putative uncharacterized protein ENSP00000382790	0.5678	1	1	44	93																																		2.396	1		2.924	1		1.729	1		2.42
IPI00415064.2	FAM75-like protein FLJ43859	0.4656	3	1	31	48																1.987	1		0.456	1		2.206	1		0.824	1		2.601	1
IPI00397639.2	Protein yippee-like 2	0.5126	2	1	6	11
IPI00010200.3	Probable ATP-dependent RNA helicase YTHDC2	0.5161	4	1	63	96
IPI00306043.1	Isoform 1 of YTH domain family protein 2	0.4542	3	2	27	96	1.21	1		0.769	1		1.562	1		1.237	1		1.331	1		0.964	3	50.7	0.589	3	6.9	0.97	3	19.5	1.013	3	4	1.066	3	26.2				1.327	2	9.8	1.001	3	43.8	1.061	4	13.2	0.825
IPI00307665.4	Isoform 1 of Zinc finger protein 518A	0.528	2	1	79	136																																		0.538	1		2.543	1		0.947	1		5.489
IPI00304621.5	Zinc finger protein 518B	0.5745	1	1	59	90																1.187	1		0.824	1		1.2	1		1.053	1		1.466	1
IPI00743894.2	Isoform 1 of Zinc finger C3H1 domain-containing protein	0.4962	2	1	93	179	0.64	1		0.297	1		0.539	1		0.512	1		0.786	1
IPI00154614.4	Zinc finger CCHC-type and RNA-binding motif-containing protein 1	0.3502	1	1	10	37																																											1.302
IPI00014186.3	Isoform A of Zinc finger homeobox protein 3	0.408	2	1	143	266																																		0.539	1		0.573	1		0.877	1		0.696
IPI00005191.2	Zinc finger protein with KRAB and SCAN domains 4	0.5945	2	1	25	61
IPI00002880.4	Isoform 1 of Zinc finger matrin-type protein 4	0.6376	3	2	19	36																																		0.547	3	17.4	0.69	3	2.4	0.841	3	2	0.926
IPI00026697.2	Isoform 3 of Zinc finger MYM-type protein 6	0.5804	2	1	60	167																																					0.255	1		0.366	1		0.383
IPI00176388.1	Zinc finger protein 248	0.3022	1	1	20	37
IPI00760665.2	Isoform 1 of Zinc finger protein 271	0.4061	1	1	23	43																1.237	1		1.476	1		1.544	1		1.001	1		1.644	1
IPI00164352.6	Isoform 1 of Zinc finger protein 292	0.4488	2	1	106	194																2.308	1		0.297	1		1.931	1		0.404	1		2.217	1
IPI00413365.3	Isoform 1 of Zinc finger protein 318	0.5783	4	2	128	231																6.391	1		1.188	1		5.238	1		1.177	1		8.991	1
IPI00101500.7	Zinc finger protein 331	0.4233	3	1	22	30																3.088	1		0.257	1		2.589	1		0.97	1		3.478	1
IPI00478037.3	Zinc finger protein 358	0.2465	1	1	8	22																																		0.911	2	36.8	0.441	2	163.9	0.932	2	25	0.644
IPI00028391.2	Zinc finger protein 436	0.5043	1	1	19	25																																		1.32	1		3.147	1		0.778	1		2.587
IPI00852669.1	Zinc finger protein 516	0.5107	1	1	56	103																0.96	1		1.488	1		0.664	1		1.325	1		0.948	1
IPI00006046.4	Zinc finger protein 536	0.3469	1	1	43	83
IPI00396149.3	Zinc finger protein 566	0.4928	2	1	14	35
IPI00056499.1	Zinc finger protein 622	0.304	1	3	19	42																																		5.247	4	47.8	3.62	4	85.7	1.719	4	17.8	3.076
IPI00790021.1	Zinc finger protein 652	0.3003	2	1	21	39																																								0.395	1		0.071
IPI00167265.5	Zinc finger protein 676	0.3776	1	1	16	33
IPI00395813.1	Isoform 1 of Zinc finger protein 687	0.3743	3	1	42	63																																		0.875	3	66.7	7.124	3	7.1	1.047	3	18.1	7.056
IPI00183657.3	Zinc finger protein 706	0.6974	4	3	9	22	1.043	1		1.375	1		1.195	1		0.951	1		1.159	1																				0.139	2	501.7	0.154	2	246.4	0.747	2	16.2	0.112
IPI00418724.3	Zinc finger protein 788	0.4065	1	1	23	40																1.716	1					1.109	1		1.273	1		3.735	1
IPI00396098.1	Zinc finger protein 800	0.5512	1	6	40	90																																		0.225	8	345.6	0.593	9	128.9	0.988	9	27	0.64
IPI00877173.1	Isoform 1 of Zinc finger protein 808	0.5316	2	1	40	49																1.797	1		0.752	1		1.846	1		0.779	1		2.26	1
IPI00784678.3	Zinc finger protein 836	0.6218	1	1	49	68
IPI00215890.3	Zinc finger protein 22	0.2634	1	2	7	24																																		0.848	5	22.1	0.531	5	91.2	0.935	5	3.2	0.6
IPI00294008.4	ZW10 interactor	0.4549	3	1	16	80	0.793	1		2.317	1		0.911	1		0.824	1		0.873	1
IPI00926625.1	Zyxin	0.5385	6	5	24	117	0.843	4	28.2	0.636	5	117.1	0.815	5	7.7	0.896	5	12.4	0.965	5	19	1.292	7	58.4	1.158	7	25.2	1.383	8	29	1.114	7	39.6	1.273	8	22.3
IPI00412643.1	Isoform 2 of Serine/arginine-rich splicing factor 10	0.613	8	4	25	51																																		0.693	7	54.8	0.798	8	30.3	0.954	8	12.6	0.929
IPI00018813.5	Isoform 2 of COP9 signalosome complex subunit 2	0.6467	3	1	32	84																																		1.824	2	76				2.109	1		0.717
IPI00830039.1	Isoform 2 of Splicing factor U2AF 65 kDa subunit	0.5711	2	8	26	118	1.047	1		0.714	1		0.982	1		1.039	1		1.061	1																				1.24	12	146.8	1.392	12	146.5	0.92	12	36.3	1.32
IPI00000155.8	Cytokine-like nuclear factor n-pac, isoform CRA_a	0.348	4	1	19	25																																		0.999	1		0.988	1		1.016	1		1.06
IPI00000875.7	cDNA FLJ56389, highly similar to Elongation factor 1-gamma	0.2546	4	1	12	29																																		0.778	2	15.5	1.361	2	6.2	0.877	2	5.6	1.548
IPI00001676.9	Isoform 2 of Nuclear protein localization protein 4 homolog	0.3598	2	3	27	42																0.92	2	33.5	0.485	2	94.3	0.971	2	22.4	0.847	2	28.2	1.244	2	13.9							1.024	1		1.272	1		1.289
IPI00002585.3	cDNA FLJ55820, highly similar to Galactosylgalactosylxylosylprotein 3-beta-glucuronosyltransferase 1	0.3199	2	2	8	10																																		0.665	1		0.714	1		0.99	1		0.81
IPI00003031.3	Isoform 2 of Isochorismatase domain-containing protein 2, mitochondrial	0.8145	3	2	12	30																																		1.577	1		3.549	1		0.976	1		2.648
IPI00005537.3	cDNA FLJ60124, highly similar to Mitochondrial dicarboxylate carrier	0.8122	4	1	38	90																																		1.163	4	37.9	2.349	4	13.5	0.86	3	42.7	1.995
IPI00005966.6	13kDa differentiation-associated protein variant (Fragment)	0.7603	2	3	17	143	1.299	6	19.6	0.643	6	68	1.108	6	13	0.924	6	33.6	0.936	6	12.9	4.062	3	148.2	0.891	3	34.2	4.047	5	70.1	0.919	3	17.7	1.389	5	19				2.83	6	226.1	1.347	6	291.9	1.087	6	74.2	1.542
IPI00006054.1	Isoform 2 of Syntaphilin	0.5446	2	1	31	55
IPI00006196.3	Isoform 2 of Nuclear mitotic apparatus protein 1	0.6821	5	2	158	317																0.932	4	39.8	1.075	4	25.4	1.135	4	100.9	0.971	4	36.3	1.13	4	26.2
IPI00006658.4	Isoform 2 of Peptidyl-prolyl cis-trans isomerase NIMA-interacting 4	0.8846	6	10	24	260	1.113	16	42.9	1.115	15	31.1	0.98	16	45.2	0.943	16	31.4	1.171	16	36.9	1.022	18	25.5	1.136	19	25.5	1.123	19	15.8	0.884	17	17.8	1.142	19	23.2				0.824	32	49.7	0.507	32	67.7	0.9	35	31.4	0.557
IPI00007145.4	Uncharacterized protein	0.5695	2	1	31	51																0.929	1		0.874	1		0.768	1		1.218	1		0.904	1
IPI00007722.2	Adenosine monophosphate deaminase 2	0.5876	2	1	58	141	0.804	1		1.51	1		1.078	1		1.572	1		1.378	1		2.352	1					2.135	1		1.448	1		1.827	1
IPI00008135.8	Isoform 1 of Outer dense fiber protein 2-like	0.636	2	1	44	93																																		0.836	1		0.908	1		1.062	1		1.053
IPI00009040.2	ornithine decarboxylase antizyme 3 isoform 1	0.4213	1	1	9	14																7.754	1		1.32	1		6.849	1		1.189	1		5.489	1
IPI00009532.5	cDNA FLJ56034, highly similar to 4-aminobutyrate aminotransferase, mitochondrial	0.7903	1	9	44	257	1.569	1		0.759	1		3.235	1					3.041	1		3.523	11	52	0.676	9	23.1	3.109	11	81	0.891	10	29.7	4.006	11	48.3				1.362	10	36.4	4.1	11	36.3	1.055	10	49.3	3.133
IPI00009771.6	Lamin-B2	0.4677	2	2	35	57	1.136	1		1.119	1		1.254	1		1.276	1		0.987	1		1.284	2	31.5							0.833	2	29	2.011	1					0.805	2	18.3	1.017	2	6.6	0.977	2	23.7	1.111
IPI00011268.2	cDNA FLJ77422, highly similar to Homo sapiens RNA binding protein, autoantigenic (hnRNP-associated with lethal yellow homolog (mouse)), transcript variant 1, mRNA (Fragment)	0.8436	8	8	30	85																																		0.706	14	53.5	1.223	14	61.2	0.936	14	36.4	1.258
IPI00011695.8	Protease serine 2 isoform B	0.341	7	2	11	29	0.941	1		1.27	1		1.519	1		1.216	1		1.269	1		0.614	3	11.1	0.867	3	3	0.686	3	33.3	0.936	3	4.1	0.802	3	14.7
IPI00011698.4	histone deacetylase complex subunit SAP18	0.8721	2	2	21	57																																		1.088	6	36.4	1.253	6	7.2	0.964	6	19.6	1.361
IPI00011986.8	Uncharacterized protein	0.4342	2	2	115	196	1.082	1		1.798	1		1.212	1		1.012	1		1.193	1
IPI00012788.1	Isoform 2 of DNA-directed RNA polymerase I subunit RPA34	0.3223	1	1	11	20																																					3.908	1					3.667
IPI00013384.5	Uncharacterized protein	0.5374	5	1	44	72	1.064	1		0.816	1		1.056	1		0.897	1		1.557	1
IPI00013988.2	Isoform 2 of Rho GTPase-activating protein 5	0.2971	2	1	44	74																																		0.86	1		3.039	1		1.111	1		2.808
IPI00014572.2	Secreted protein, acidic, cysteine-rich (Osteonectin), isoform CRA_a	0.146	1	1	3	6																1.044	1		0.876	1		1.238	1		0.882	1		1.296	1
IPI00015096.3	Isoform 2 of Signal-transducing adaptor protein 2	0.2695	1	1	11	15																																		0.465	1		0.391	1		1.038	1		0.566
IPI00015423.1	Isoform 2 of Microtubule-associated proteins 1A/1B light chain 3A	0.76	4	1	12	83	1.284	4	37.4	1.031	4	2.7	1.08	3	17.5	0.94	4	33.8	1.075	3	8	1.129	2	2.5	0.788	2	0	1.086	2	2.1	0.958	2	4.7	1.335	2	11.3				2.201	6	89.3	1.322	6	69.5	1.161	6	33.7	1.273
IPI00015916.1	Bone-derived growth factor (Fragment)	0.3001	1	1	21	34							1.317	1		1.354	1		1.079	1
IPI00016613.2	Uncharacterized protein	0.529	4	1	15	32																																		0.503	1		0.778	1		0.697	1		0.784
IPI00016629.2	semaphorin-4G isoform 2	0.1667	1	1	10	18
IPI00017341.3	SF3A2 protein (Fragment)	0.1518	1	2	9	15
IPI00017348.3	cDNA FLJ12355 fis, clone MAMMA1002333	0.3333	1	1	6	12	0.63	1		0.282	1		0.85	1		0.844	1		1.115	1
IPI00017367.6	Uncharacterized protein	0.7616	11	24	76	732	1.057	79	21.8	0.798	78	35.4	1.171	77	28.8	0.958	76	15.7	1.127	75	24.6	1.107	73	34.6	0.91	72	37.7	1.202	72	36.9	0.95	73	14.2	1.367	73	32.8				0.805	51	36	0.681	51	39.3	0.946	51	22.2	0.75
IPI00017425.1	cDNA FLJ13744 fis, clone PLACE3000230	0.5085	1	1	6	20
IPI00019374.2	Isoform 2 of Ethanolamine kinase 2	0.467	7	1	18	38
IPI00019433.2	Sphingosylphosphorylcholine receptor	0.3573	2	1	10	14																12.825	1		0.857	1		6.603	1		1.375	1		14.923	1
IPI00020194.1	Isoform Short of TATA-binding protein-associated factor 2N	0.5806	2	5	32	339	0.995	6	31.3	0.827	6	69.9	0.906	7	61.1	0.861	7	39.9	1.071	7	31.3	1.309	14	28.5	0.832	13	16.3	0.97	15	38.6	0.926	15	18.6	1.192	15	44.7				0.964	17	32.7	0.639	17	62.1	1.106	17	19.3	0.667
IPI00020356.4	Uncharacterized protein	0.5505	3	66	169	1502	1.091	37	25.4	0.945	36	34.7	1.1	34	19	0.944	37	26.1	1.168	38	30.8	1.937	69	86.7	0.951	66	38.3	2.09	70	68.3	0.976	66	24.8	2.043	70	82.5				0.78	272	50.5	0.883	275	60.3	0.968	282	25.8	0.908
IPI00020632.4	Argininosuccinate synthase	0.6044	3	5	32	72																																		0.791	11	88.2	3.328	12	63.1	0.96	12	33.1	5.37
IPI00021076.1	Plakophilin-4	0.5244	2	1	52	81	0.247	1					0.35	1		0.376	1		0.495	1
IPI00021304.1	Keratin, type II cytoskeletal 2 epidermal	0.7969	4	18	62	416	0.185	7	113.5	0.263	8	86.7	0.6	11	51.9	0.548	10	44.3	0.236	7	164.6	0.792	4	23.1	0.602	4	103	0.899	4	58.7	0.689	5	12.9	0.7	4	45.6				3.803	27	220	1.432	30	146.6	1.123	28	32.6	1.951
IPI00021458.1	EH domain-containing protein 3	0.4121	1	1	19	26																																		0.417	1		0.368	1		0.594	1		0.629
IPI00022628.6	ensconsin isoform 2	0.561	11	2	46	113	1.084	3	104.4	0.764	3	9	1.088	3	31.6	0.86	3	8.3	2.238	3	17.1	1.022	3	18.7	0.876	3	70.1	1.083	3	31.9	0.931	3	133.1	1.27	3	3.7				0.505	1		0.847	1		0.94	1		0.983
IPI00023560.1	Isoform 2 of PDZ and LIM domain protein 7	0.4279	8	1	16	35																																		0.33	1		0.27	1		0.356	1		0.815
IPI00023780.3	Isoform 2 of DnaJ homolog subfamily C member 5	0.509	2	1	7	14
IPI00024046.2	cDNA FLJ52398, highly similar to Cadherin-13	0.2816	4	1	18	25																																		2.247	1		1.64	1		1.272	1		1.569
IPI00024674.2	Isoform 2 of Dual specificity mitogen-activated protein kinase kinase 4	0.5366	3	1	19	29	1.214	1		1.46	1		1.083	1		1.044	1		1.272	1
IPI00025465.2	cDNA FLJ59205, highly similar to Mimecan	0.3904	2	2	14	24																																		1.424	2	86	4.404	2	368.2	1.212	1		4.316
IPI00025499.3	Isoform Tau-F of Microtubule-associated protein tau	0.9796	1	0	75	2652	0.973	128	28.5	1.106	129	46.6	1.052	124	40.8	0.926	127	24.6	1.011	120	26.8	1.013	170	33.6	1.111	180	58.9	1.18	175	40.8	0.891	168	27.3	1.124	174	35.4				0.852	284	100.8	0.539	277	93	1.01	304	32.3	0.637
IPI00025815.2	Isoform 2 of TAR DNA-binding protein 43	0.5793	6	2	18	32
IPI00025874.2	Dolichyl-diphosphooligosaccharide--protein glycosyltransferase subunit 1 precursor	0.322	4	1	23	47																																		0.512	1		0.727	1		0.843	1		0.751
IPI00026836.3	Isoform Tau-D of Microtubule-associated protein tau	0.9765	1	4	74	2353	0.981	119	28.8	1.132	120	43.8	1.042	117	37.2	0.926	119	23.7	1.021	115	27.8	1.039	145	29.4	1.129	154	52.6	1.218	153	39.9	0.888	143	21.2	1.142	146	30.9				0.846	294	91	0.549	293	91.8	0.997	314	33.5	0.644
IPI00027474.3	Muscarinic acetylcholine receptor M4	0.5937	1	1	18	38																																		0.933	1		1.104	1		1.054	1		1.051
IPI00027703.2	Isoform 1 of Alpha-mannosidase 2x	0.4565	4	1	38	80																																		0.428	2	80.9	0.387	2	39.6	0.872	2	25.8	0.63
IPI00027799.2	Isoform 2 of Protein FAM107B	0.5915	11	6	24	140	1.064	5	36.1	0.927	4	18.9	1.141	4	22	0.925	2	15.4	0.888	4	45.8	0.907	15	35.5	0.946	15	42.6	1.091	14	53.3	0.885	15	30.4	1.575	15	67.4
IPI00029111.3	dihydropyrimidinase-related protein 3 isoform 1	0.8099	6	4	49	357	1.404	10	35.1	1.003	7	20.2	1.648	10	49.3	0.992	8	17.6	1.205	10	43.3	4.33	15	97.8	0.904	12	40.4	6.272	15	40.1	0.858	11	26.8	4.802	15	77.8				1.661	19	90.3	3.76	19	283.3	1.07	17	36.3	3.041
IPI00030374.7	Uncharacterized protein	0.7367	1	1	18	65																																		0.628	1		1.759	1		0.787	1		1.883
IPI00030774.3	Isoform 4 of Tubulin-specific chaperone D	0.4431	3	1	39	59	0.909	1		1.658	1		1.294	1		0.766	1		0.546	1
IPI00031183.1	Uncharacterized protein	0.7347	1	1	35	57																5.147	1		3.006	1		6.929	1		2.375	1		6.092	1
IPI00032202.3	cDNA FLJ76685, highly similar to Homo sapiens WD repeat domain 37 (WDR37), mRNA	0.5677	4	2	33	79																2.698	1		1.907	1		4.083	1		0.941	1		2.006	1					3.652	1		5.325	1		1.655	1		2.796
IPI00038356.4	Isoform 3 of Arginase-1	0.5	3	1	11	19																																		0.405	1		0.382	1		0.9	1		0.491
IPI00041053.3	Isoform 2 of RING finger protein 39	0.4209	10	1	17	29																1.486	1		1.005	1		1.407	1		1.057	1		1.417	1
IPI00043300.3	cDNA FLJ35262 fis, clone PROST2004570	0.4551	1	1	4	5
IPI00043669.1	cDNA FLJ30870 fis, clone FEBRA2004237	0.4169	1	1	10	18
IPI00043863.2	Uncharacterized protein	0.7343	1	1	85	585	0.97	41	22.1	1.067	43	26	1.025	40	32	0.893	40	20.6	1.007	42	27.1	0.979	49	25.6	0.949	49	39.3	0.97	50	25.1	0.903	47	16.3	1.135	49	16.8				0.647	27	59.9	0.482	29	62.8	1.068	31	24	0.573
IPI00045106.3	Hedgehog-interacting protein precursor	0.4898	18	2	38	72
IPI00045536.2	Isoform 3 of Chitinase domain-containing protein 1	0.2956	4	1	11	27																																		1.942	2	38.4	1.491	2	42.7	1.162	2	52.3	1.607
IPI00045550.4	neurabin-2	0.3219	1	3	24	42	1.07	2	7	1.113	2	69.9	1.063	2	65.9	1.661	2	36.1	1.177	1		0.814	2	29.4	0.779	2	1.2	1.195	2	6.2	1.046	2	42.7	1.244	2	35.7				0.17	1		0.402	1		0.608	1		0.455
IPI00056880.7	Zinc finger protein 787	0.2977	1	3	12	22	1.174	3	5.9	1.011	3	29.5	0.967	3	31.5	1.195	3	0.4	0.939	3	27.8	0.797	2	6.5	0.827	2	0.1	0.802	2	8.2	1.016	2	21.7	0.994	2	11.3				0.488	3	32.7	0.403	3	14.4	1.051	3	15.1	0.515
IPI00063925.1	Isoform 2 of Epithelial-stromal interaction protein 1	0.6808	3	1	28	50																									1.638	1
IPI00065532.6	cDNA FLJ56892	0.4389	3	1	43	75																3.57	1		1.612	1		3.626	1		2	1		3.813	1
IPI00070809.3	Isoform SV1 of Cyclin-dependent kinase 11A	0.341	13	1	31	42	0.587	1		1.193	1		0.832	1		0.571	1		1.076	1
IPI00074962.3	Isoform 3 of Ankyrin-2	0.6912	16	55	282	1303	0.979	54	32.6	1.079	52	30.6	0.95	49	22.7	0.921	48	25.8	0.99	52	26	1.023	75	31.2	1.034	75	18.8	1.12	77	29.4	0.926	75	17.7	1.183	78	31.1				0.625	93	67.8	0.539	89	75.8	0.929	100	25.4	0.598
IPI00084746.5	Isoform 2 of Protein PRRC2A	0.5014	20	1	92	179																																								1.284	1
IPI00099332.6	Isoform 2 of Dedicator of cytokinesis protein 2	0.5417	1	1	15	27																																					0.081	1		0.34	1		0.087
IPI00100668.3	Non-lysosomal glucosylceramidase	0.4995	3	1	41	100																1.273	1		1.679	1		1.509	1		1.239	1		1.584	1
IPI00102661.2	Uncharacterized protein	0.3602	3	1	35	58																1.401	1		0.459	1		1.074	1		0.707	1		2.421	1
IPI00102936.3	Isoform 2 of Signal recognition particle 68 kDa protein	0.5134	6	12	39	144																																		1.066	19	52.4	1.131	18	64.4	1.036	26	32.6	1.442
IPI00103315.3	zinc finger protein 226 isoform b	0.4468	1	1	6	36																																		0.512	4	6.5	5.802	4	9.6	0.89	4	7.5	6.617
IPI00103381.5	Isoform 2 of Interactor protein for cytohesin exchange factors 1	0.6027	6	2	21	42	2.24	3	35.3	0.73	2	5.1	1.18	3	34.2	0.862	3	18.9	0.91	3	14.3	2.017	1		1.775	1		2.571	1		1.535	1		2.63	1					1.326	1		1.042	1					1.113
IPI00107753.2	dynamin-like 120 kDa protein, mitochondrial isoform 8	0.4778	9	2	48	67																																		2.576	2	130.1	1.874	2	544.3	2.153	2	89.3	2.383
IPI00150057.6	Isoform 2 of SWI/SNF complex subunit SMARCC2	0.3407	4	1	47	69	1.304	1		1.489	1		2.115	1		1.652	1		2.159	1
IPI00152407.3	hypothetical protein LOC147339 isoform b	0.5044	2	3	14	35	1.269	1		1.648	1		1.417	1		2.094	1		4.195	1																				0.858	4	22.1	0.898	5	9.5	1.452	4	41.3	0.74
IPI00154755.2	Down syndrome cell adhesion molecule-like protein 1	0.4633	3	1	78	141																																		0.022	1		0.05	1		0.145	1		0.021
IPI00157365.2	NEDD8 ultimate buster 1	0.376	5	1	23	36																																		0.896	1		1.349	1		1.234	1		1.214
IPI00157928.2	maleylacetoacetate isomerase isoform 2	0.4195	4	1	9	17																																		1.383	1		1.113	1		1.717	1		1.388
IPI00160508.1	HCG1979388, isoform CRA_a	0.2736	1	1	3	11	0.924	1		1.14	1		0.979	1		1.369	1		1.259	1
IPI00164481.2	Isoform 2 of Double-stranded RNA-binding protein Staufen homolog 2	0.7565	13	4	50	171	1.992	1		1.66	1		2.52	1		1.519	1		1.432	1		2.352	5	98.1	1.021	5	38.3	1.258	5	14.7	1.197	4	56.6	2.821	5	56				1.427	3	317	1.034	3	275.2	1.078	3	10.4	1.287
IPI00166272.2	Isoform 2 of Lipid phosphate phosphatase-related protein type 2	0.4098	1	1	12	25
IPI00166528.4	Isoform 3 of Rapamycin-insensitive companion of mTOR	0.3724	2	1	70	103																																		1.793	1		0.903	1		0.668	1		0.651
IPI00166842.5	Isoform 2 of Protein FAM86C1	0.7863	5	1	11	19
IPI00167201.5	Isoform 2 of Coiled-coil domain-containing protein 65	0.3602	3	1	24	41	1.123	1		0.904	1		1.011	1		1.123	1		0.982	1
IPI00167718.1	RNA-directed DNA polymerase (reverse transcriptase), related domain containing protein	0.7164	1	1	10	18																																		0.823	1		0.877	1		1.151	1		1
IPI00167953.3	kelch repeat and BTB domain-containing protein 3	0.5392	2	1	26	55																1.448	1		1.203	1		1.369	1		0.993	1		1.727	1					2.167	1		2.935	1		1.15	1		2.648
IPI00168165.5	Uncharacterized protein	0.7224	9	6	110	260	2.506	4	8.8	1.002	5	10.3	1.244	5	29.3	1.011	5	20.8	1.936	4	41.7	1.155	5	40.1	0.963	5	28.4	1.056	5	39.6	0.917	5	48.7	1.328	5	68.1				0.742	2	11.9	1.174	2	113.6	1.482	2	50.3	1.305
IPI00168184.8	cDNA FLJ56053, highly similar to Serine/threonine-protein phosphatase 2A 65 kDa regulatory subunit A alpha isoform	0.7387	5	1	30	100																																		1.664	7	18.7	2.147	8	26.3	1.013	7	36.5	2.092
IPI00168859.2	myc-associated zinc finger protein isoform 2	0.6227	5	2	21	33																																		0.504	3	31.3	1.012	3	246.5	0.928	3	1	1.539
IPI00170865.2	Isoform 4 of Membrane-associated guanylate kinase, WW and PDZ domain-containing protein 3	0.4983	2	1	86	168																4.09	1		1.01	1		2.711	1		0.877	1		3.972	1
IPI00170961.4	Isoform 2 of WD repeat-containing protein 16	0.6635	3	1	32	70	0.839	1		0.613	1		0.909	1		0.938	1		0.971	1
IPI00171274.1	Isoform C of Myotubularin-related protein 3	0.4419	4	1	48	70
IPI00171494.7	Isoform 2 of Cytoplasmic dynein 2 heavy chain 1	0.5816	2	1	231	454																1.453	1					0.943	1		1.18	1		3.142	1					0.975	3	3	0.574	3	0.7	0.983	3	4.3	0.587
IPI00172593.1	Isoform 2 of MutS protein homolog 5	0.4335	16	1	32	53	1.118	1		1.181	1		1.116	1		1.177	1		1.285	1
IPI00173549.8	Isoform 2 of Synaptopodin-2	0.6709	4	3	77	215																																		1.005	2	223.8	0.401	3	246.5	0.449	3	21.5	0.888
IPI00177716.7	Isoform HMG-Y of High mobility group protein HMG-I/HMG-Y	0.7604	5	1	11	112	1.155	8	28.9	1.029	8	44.3	1.004	8	23.4	1	8	15.4	1.102	8	12.6	1.055	12	26.1	1.428	12	41.3	1.243	12	29.6	0.919	12	25.5	1.222	12	20.6				0.538	13	37.9	0.389	13	23.5	0.967	13	10.2	0.46
IPI00178718.2	Isoform 2 of Tubby protein homolog	0.5668	1	1	25	45																4.022	1		2.594	1		4.856	1		1.934	1		9.358	1
IPI00178743.4	Alstrom syndrome protein 1	0.4018	5	1	136	209																0.921	1		0.888	1		0.969	1		0.79	1		0.912	1
IPI00179187.4	Isoform 2 of DnaJ homolog subfamily A member 3, mitochondrial	0.7417	3	6	31	97																5.993	3	4.5	0.691	2	5.2	6.387	3	108.2	0.37	2	119.9	8.404	3	24.1				2.049	8	72.4	9.531	8	163.9	0.986	8	15.7	9.61
IPI00180230.9	glutamate receptor-interacting protein 2	0.3754	2	1	33	58	1.062	1		1.196	1		1.082	1		0.944	1		1.296	1
IPI00183508.3	44 kDa protein	0.638	5	1	27	62
IPI00184119.6	Isoform 2 of Putative tyrosine-protein phosphatase auxilin	0.4639	3	5	41	151	0.311	4	101.3	0.347	5	42.8	0.533	5	44	0.813	3	18.5	0.337	5	42.9	0.951	12	151.7	0.863	13	41.2	1.088	12	111.1	1.018	12	32	1.299	12	54				0.894	11	34.7	0.913	11	48.3	1.04	11	13.7	0.801
IPI00184544.5	cDNA FLJ56482, highly similar to Zinc finger protein 484	0.4637	3	1	29	51
IPI00185159.7	Isoform 4 of Brain-specific angiogenesis inhibitor 1-associated protein 2	0.8676	10	13	60	226	1.268	9	50.5	0.877	8	34.2	0.956	10	33.1	0.914	9	24.9	1.218	10	36.5	1.214	8	14.4	0.992	8	31.9	1.296	8	54.2	1.125	8	13.5	1.418	8	15.8				1.225	8	5.1	1.16	10	40.5	1.052	11	18.4	1.42
IPI00185879.4	cDNA FLJ39841 fis, clone SPLEN2014210, moderately similar to Rattus norvegicus alpha D integrin mRNA	0.7229	1	1	11	40																1.115	2	9	1.002	2	2.8	1.521	2	22.5	0.67	2	93	0.696	2	129.1				0.737	2	18.9	0.685	2	2.2	0.775	2	67.9	0.563
IPI00186736.3	Isoform 3 of Immunoglobulin superfamily member 8	0.654	4	4	25	49	1.363	2	40.9	0.686	2	28.6	1.357	2	23.9	1.107	2	10.9	1.328	2	14.1	0.927	2	35.1	0.592	2	25.6	1.266	2	110.2	0.59	2	80.7	1.39	2	47.2				4.564	1		4.107	1		2.22	1		3.434
IPI00186984.4	Isoform 4 of FRAS1-related extracellular matrix protein 1	0.4955	1	1	7	11																																		1.743	1		1.08	1		1.525	1		1.11
IPI00187143.1	Isoform 2 of Ras-related protein Rab-4B	0.6008	2	1	17	32																4.606	1					5.298	1		0.487	1		2.838	1
IPI00215617.2	Isoform 5 of Copper-transporting ATPase 1	0.5774	5	1	70	143																																		0.469	1		0.931	1		0.925	1		1.132
IPI00215777.1	Isoform B of Phosphate carrier protein, mitochondrial	0.5928	3	1	18	27
IPI00216003.4	Cullin-5	0.626	1	1	58	104																																		9.23	1		5.25	1		0.965	1		3.415
IPI00216135.1	Isoform 3 of Tropomyosin alpha-1 chain	0.6796	34	1	26	97	1.127	9	25.7	0.868	9	18.9	1.076	9	13.5	1.18	7	29.1	1.326	9	31.5	1.323	6	44.1	1.418	6	54.5	1.653	6	86.1	0.897	6	33.5	1.737	6	80.1
IPI00216142.5	Isoform 1 of DNA2-like helicase	0.5157	5	2	57	92
IPI00216184.3	Isoform 2 of Phosphatidylinositol-binding clathrin assembly protein	0.5427	12	3	38	125	1.071	5	3.3	0.797	5	31.9	1.278	5	8	0.918	5	16.8	1.169	5	6.8	0.993	2	7.3	0.548	2	55.5	0.61	2	72.5	0.987	2	27	1.668	2	1.7				2.377	1		2.892	1		1.502	1		1.962
IPI00216202.1	Isoform 3 of Endophilin-A3	0.7915	5	3	29	56																																		1.362	2	2.7	1.349	2	6.2	1.015	1		1.029
IPI00216382.1	Isoform 4 of DNA repair protein RAD51 homolog 4	0.5336	3	1	11	22																																		0.337	1		0.2	1		0.959	1		0.352
IPI00216393.1	Isoform Non-brain of Clathrin light chain A	0.5321	9	1	23	147																2.052	7	72.2	0.945	7	5.2	3.191	8	68.7	0.914	6	15.5	2.439	8	51.5				1.062	25	43.3	0.835	27	31.5	1.104	26	29	0.864
IPI00216461.5	Acylphosphatase-2	1	3	9	27	283	1.032	12	15.7	1.015	11	25.5	1.067	15	9.1	0.888	12	16.6	1.061	13	19	1.194	13	21.8	1.133	12	25.7	1.853	14	97.4	1.024	13	22.8	1.218	13	30				0.554	16	103.6	0.9	20	106.4	1.032	19	34.7	1.307
IPI00216478.1	Isoform 6 of Myelin basic protein	1	16	6	47	1870	1.006	113	20.7	1.076	111	36.5	1.039	113	18.4	0.935	114	17.7	1.101	111	24.7	1.332	125	27.6	1.044	127	32.9	1.512	125	31	0.944	126	18.3	1.511	126	22.8				0.59	244	66.3	0.682	256	63.7	0.906	278	29.2	0.808
IPI00216498.2	Isoform 3 of N-acetylated-alpha-linked acidic dipeptidase-like protein	0.3248	8	1	16	31
IPI00216546.3	Isoform 2 of Probable palmitoyltransferase ZDHHC5	0.5317	2	3	35	67	1.501	2	105.2	0.732	2	1.2	1.149	2	23.3	0.957	2	26.5	1.45	2	49.6	1.309	1		2.254	1		1.299	1		0.749	1		2.261	1
IPI00216569.2	Cystatin F	0.6108	1	1	7	10																																		0.756	1		1.107	1		0.709	1		1.098
IPI00216588.2	Uncharacterized protein	0.6126	3	2	32	55																																		3.162	1		14.514	1		1.921	1		11.156
IPI00216592.2	Isoform C1 of Heterogeneous nuclear ribonucleoproteins C1/C2	0.8635	35	22	43	298	1.122	15	15.9	0.941	15	17.9	1.224	15	15.8	0.944	15	13.7	1.008	14	36.4	1.172	24	32.9	1.072	24	33.2	1.212	26	39.5	0.911	23	20.1	1.568	26	38.9				0.647	42	51.5	0.651	42	71.7	0.969	44	23.2	0.781
IPI00216616.1	Isoform 2 of TNFAIP3-interacting protein 1	0.4929	7	1	36	78																0.968	1		0.818	1		0.895	1		1.143	1		1.181	1
IPI00217023.2	Uncharacterized protein	0.5943	3	1	23	36
IPI00217169.1	Isoform XB of Plasma membrane calcium-transporting ATPase 4	0.4	32	2	45	86
IPI00217265.7	Isoform 3 of SH3-containing GRB2-like protein 3-interacting protein 1	0.8149	9	15	56	303	0.91	16	36.9	0.686	15	48.9	0.938	17	64.1	1.053	17	22	1.049	17	36.2	1.246	18	81.7	1.004	16	43.6	1.298	18	58.4	1.076	17	17.1	1.676	19	66				0.86	27	65.5	0.677	25	100.7	0.806	26	26.1	0.812
IPI00217291.2	Isoform 2 of Neogenin	0.358	4	2	39	66																1.027	2	20.6	0.424	2	66.2	1.368	2	30	0.934	2	20.6	2.017	2	50.1
IPI00217437.6	Uncharacterized protein	0.4075	9	1	53	88	0.831	3	13.4	0.544	3	31.2	0.951	3	8.6	0.827	3	3.6	1.077	3	2.5	1.184	1		0.503	1		1.377	1		0.907	1		1.556	1					1.133	4	101.6	1.155	4	102	1.002	4	18.4	1.173
IPI00217540.7	Isoform 2 of Lysine-specific histone demethylase 1A	0.4669	3	1	32	48																																		0.918	1		0.707	1		0.891	1		0.963
IPI00217554.4	Isoform 3 of Sodium/glucose cotransporter 5	0.2951	5	1	14	43																2.803	1		0.401	1		2.368	1		1.062	1		2.15	1
IPI00217709.1	Isoform Beta-1 of DNA topoisomerase 2-beta	0.6114	4	2	103	211																1.589	1		1.34	1		1.609	1		0.91	1		1.401	1											0.595	1
IPI00217728.1	Isoform 3 of Dual specificity testis-specific protein kinase 2	0.3948	4	1	27	55
IPI00217872.3	Isoform 2 of Phosphoglucomutase-1	0.5862	4	2	38	64																4.849	1		0.879	1		5.137	1		0.442	1		5.002	1
IPI00218017.2	TNFSF12-TNFSF13 protein	0.5303	7	2	13	21																																		1.303	2	3.3	0.881	2	48.1	1.171	2	28.3	0.877
IPI00218112.1	Isoform Short of Glutaryl-CoA dehydrogenase, mitochondrial	0.4696	4	1	28	49																																		2.052	1		2.303	1		1.753	1		2.263
IPI00218498.3	Isoform 2 of Misshapen-like kinase 1	0.3384	4	5	41	82	1.221	2	7.1	1.234	2	23.8	1.281	2	22.2	1.039	2	12	0.998	2	9.5	1.009	1		1.239	1		1.031	1		0.89	1		1.436	1
IPI00218501.3	Isoform 2 of Ryanodine receptor 2	0.4494	3	4	185	452	0.826	1					0.798	1		1.149	1		1.201	1		1.321	6	41.8	0.642	4	9.7	1.178	5	41.7	0.8	4	11	2.175	6	61.5
IPI00218591.2	Isoform ASF-2 of Serine/arginine-rich splicing factor 1	0.637	3	5	20	60	1.033	1		1.294	1		1.294	1		1.493	1		1.617	1		2.098	2	27.9	1.029	2	40.2	1.465	2	32.8	0.942	2	9.1	1.4	2	25.9				0.889	9	53.8	0.986	9	78.7	1.138	9	11.9	1.289
IPI00218620.2	Isoform D of Protein SON	0.2619	10	1	55	92																																		5.135	1		9.482	1		1.397	1		7.297
IPI00218725.3	laminin subunit alpha-2 isoform b precursor	0.5003	4	2	124	194
IPI00218809.1	Isoform 2 of Sodium/potassium/calcium exchanger 2	0.4814	2	1	17	30																																		0.127	1		0.149	1		0.638	1		0.258
IPI00218847.5	Isoform 2 of Low molecular weight phosphotyrosine protein phosphatase	0.6519	3	1	13	33																7.433	1		0.743	1		8.956	1		1.544	1		9.566	1					1.187	4	21.5	4.005	4	32.9	1.045	4	16.9	4.657
IPI00218848.5	ATP synthase, H+ transporting, mitochondrial F0 complex, subunit E	0.7778	5	4	7	22	1.551	1					1.268	1		0.627	1		1.936	1		3.298	1		0.872	1		3.575	1		0.985	1		3.252	1					0.613	7	26.5	0.664	7	27.1	1.016	7	6.9	0.697
IPI00219049.2	Isoform TGN48 of Trans-Golgi network integral membrane protein 2	0.4084	8	1	22	36
IPI00219264.1	Isoform 2 of TOX high mobility group box family member 2	0.3282	4	1	12	22
IPI00219305.1	Isoform Short of ADP-ribosylation factor-binding protein GGA3	0.342	1	1	17	32
IPI00219412.2	Isoform 2 of Lysine-specific demethylase 5C	0.2569	5	1	33	49																																		0.064	1		0.087	1		0.132	1		0.088
IPI00219423.3	Isoform 2 of Sulfotransferase 4A1	0.4077	3	2	9	19																																		0.627	4	30.3	2.239	4	10.3	0.852	4	1.1	2.48
IPI00219452.1	Isoform 6 of Cytosolic acyl coenzyme A thioester hydrolase	0.766	9	12	31	257	2.747	2	18.4	0.872	2	3.8	2.653	2	22.5	0.993	2	62.1	3.009	2	5.1	8.566	31	184.8	0.715	27	50	7.621	31	165.8	0.824	26	44.2	8.944	31	195				1.226	30	42.5	4.24	31	95.9	1.023	29	24.2	3.814
IPI00219675.1	Isoform B of Ras-related C3 botulinum toxin substrate 1	0.5498	7	7	16	118	3.402	3	50.7	0.326	2	59	3.027	3	45.3	0.524	2	18.6	3.471	3	16.3	4.514	11	47.5	0.938	9	21.7	3.324	11	26.3	0.798	11	61.9	4.562	11	45.6				1.088	26	107.8	1.965	26	74.1	0.94	25	29.3	2.428
IPI00219759.1	Isoform 2 of Zinc finger protein 207	0.1512	4	5	8	46	0.964	8	22.6	0.832	8	28.3	1.157	8	55.2	1.021	8	7.3	1.096	7	28	1.067	4	18.2	0.767	4	31.2	1.045	4	13.7	0.882	4	11	1.038	4	14.4				1.973	4	8.7	0.916	4	34.7	1.112	4	27.3	1.067
IPI00219798.2	Uncharacterized protein	0.4544	6	1	56	111
IPI00219831.1	Isoform 2 of Dual specificity protein phosphatase CDC14A	0.5169	4	1	33	58																1.105	1		0.853	1		0.705	1		1.124	1		1.317	1
IPI00220137.1	Isoform 2 of Cytoplasmic dynein 1 intermediate chain 1	0.4268	7	6	22	122	1.088	7	43.3	1.057	7	37.4	0.994	8	35	1.056	7	24.6	1.093	8	20.5	0.79	10	25	0.748	11	14.7	0.872	10	20.6	0.846	11	11	1.071	11	23.4				0.766	2	8.8	0.823	2	67.3	0.883	2	24.2	0.789
IPI00220158.1	Isoform 3 of Alpha-adducin	0.7057	11	18	68	415	1.068	12	20.6	0.863	15	36	0.945	16	15.2	0.724	16	49.4	0.99	14	22.5	1.231	24	42.7	1.144	23	60.1	1.328	23	73.8	0.949	23	20.2	1.287	23	20.2				0.813	49	76.9	0.854	50	61.9	0.954	50	33.4	0.952
IPI00220173.2	Isoform Tau-B of Microtubule-associated protein tau	0.9764	5	1	67	2490	0.971	113	29.4	1.092	112	44.1	1.04	108	38.1	0.926	112	23.1	1	107	27.2	1.039	155	39.8	1.048	165	63	1.158	162	45.2	0.902	151	31	1.128	159	38.9				0.895	256	102.5	0.541	248	91.3	0.996	277	35.7	0.63
IPI00220174.4	Isoform Tau-C of Microtubule-associated protein tau	0.978	5	0	68	2472	0.972	112	29.3	1.081	113	44.2	1.032	108	38.1	0.933	111	27.1	1	105	28.5	1.039	153	39.8	1.048	163	65.6	1.165	158	43.2	0.902	151	31	1.126	157	39.4				0.927	248	113.2	0.562	239	90.8	1.012	269	36.6	0.654
IPI00220213.2	Isoform 4 of Tenascin	0.4265	10	1	63	136
IPI00220232.2	Isoform 2 of Translation initiation factor eIF-2B subunit delta	0.5157	6	1	26	45																0.939	1		0.897	1		1.409	1		1.596	1		0.671	1
IPI00220291.1	Isoform 2 of GDNF family receptor alpha-1	0.6022	2	1	36	69
IPI00220505.2	Isoform 2 of MAP/microtubule affinity-regulating kinase 3	0.5093	4	1	45	93																0.558	2	5.9	0.621	2	10.6	0.443	2	19	1.255	2	9.8	0.59	2	17.3
IPI00220544.1	Isoform 4 of Serine protease HTRA2, mitochondrial	0.3952	1	1	9	20	1.025	1		0.502	1		1.025	1		0.829	1		0.889	1
IPI00220635.1	Isoform 5 of Disintegrin and metalloproteinase domain-containing protein 22	0.631	8	6	58	202	0.913	2	36.4	0.415	1		1.038	2	61.6	1.186	2	30.3	0.957	2	96	1.137	6	25.1	0.873	6	26.2	1.046	6	33.3	0.572	6	18.9	1.451	6	36.8				0.899	6	31.5	0.965	9	136	0.886	12	58.5	1.18
IPI00220665.6	Isoform 3 of Hexokinase-1	0.7633	7	15	83	290	1.41	6	148.7	0.844	6	38.7	2.05	6	137.9	0.84	6	23	1.49	6	131.9	2.357	32	83.2	0.996	26	58.4	3.016	32	161.7	0.953	26	27.9	4.029	31	111.6				1.334	13	19.5	2.552	13	26.5	1.268	13	14.3	2.576
IPI00220684.1	Isoform 3 of Heterogeneous nuclear ribonucleoprotein D0	0.6797	7	3	33	351	1.389	9	9.9	1.004	9	33.2	1.499	9	20.9	0.858	9	13.4	1.391	9	5.1	2.494	17	31.1	0.885	17	28.8	2.436	17	35	0.948	17	12.3	2.66	17	42				0.611	74	89.6	1.529	80	112.3	0.934	80	26.5	1.696
IPI00220754.1	Isoform 1 of Gamma-adducin	0.5341	3	8	47	269	0.949	10	9.2	0.965	11	16.3	0.966	10	13.8	0.903	11	6.5	1.061	9	14.7	1.094	17	19.7	0.931	17	21.4	1.068	17	22.9	0.924	17	19.9	1.32	17	27.3				0.606	25	224.6	0.358	26	281.1	0.974	30	21.4	0.51
IPI00220992.4	Transcriptional regulator SCAN domain containing protein	0.5504	1	1	30	57																0.989	1		0.8	1		0.772	1					1.06	1					0.907	1		1.006	1		0.407	1		0.81
IPI00220998.1	Isoform II2 of Myc box-dependent-interacting protein 1	0.7656	11	1	51	752	1.025	16	35.9	0.905	17	32.8	1.159	18	21.7	0.869	17	22.8	1.043	17	11.5	1.626	49	37.4	0.831	47	38.7	1.722	49	43.4	0.929	47	25	1.935	50	48.4				1.277	103	71.8	1.641	108	76.2	1.077	104	24.9	1.519
IPI00221156.1	Isoform B-alpha of Nuclear factor of activated T-cells, cytoplasmic 1	0.4182	9	1	26	57																																		0.98	2	26.4	0.666	2	26.6	1.574	2	30	0.854
IPI00221277.3	potassium voltage-gated channel subfamily KQT member 5 isoform 4	0.4637	7	1	45	85	1.427	1		1.339	1		1.047	1		1.194	1		0.968	1
IPI00233796.2	Isoform C of Oxysterol-binding protein-related protein 1	0.3732	2	1	29	42																0.612	1		0.545	1		0.836	1		0.731	1		0.853	1
IPI00235632.10	Isoform 2 of Collagen alpha-1(XXVIII) chain	0.439	2	2	29	54	0.868	1		0.412	1		0.917	1		0.949	1		1.194	1																				0.563	1		0.4	1		0.692	1		0.122
IPI00236556.1	Isoform H7 of Myeloperoxidase	0.7272	3	13	56	193	0.412	1		0.914	1		0.655	1		1.184	1		1.034	1																				0.9	28	59.4	0.831	28	62.5	1.113	29	23.7	0.799
IPI00244407.4	Isoform PIAS2-alpha of E3 SUMO-protein ligase PIAS2	0.4476	4	1	32	79																1.418	1		0.202	1		0.545	1		1.7	1		1.739	1
IPI00247439.3	Isoform 2 of STE20-like serine/threonine-protein kinase	0.5033	19	7	72	183																																		1.006	17	89.4	0.687	17	67.5	1.132	17	39	0.979
IPI00251507.2	Isoform IB of Synapsin-1	0.9223	1	1	58	3042	1.017	107	32.1	1.009	108	41.8	1.121	109	32.4	0.986	108	25.3	1.019	106	26.3	1.101	174	32.2	1.012	167	36.4	1.175	176	30.2	0.949	171	20	1.342	174	38.9				1.741	143	115.1	1.134	137	96.1	1.026	158	32.9	1.241
IPI00256095.6	Isoform 4 of Band 4.1-like protein 1	0.5007	8	1	40	131																1	2	4.2	0.698	2	33.5	0.782	2	17.3	0.864	2	16	1.108	2	5				1.037	25	33.8	0.688	25	50.4	1.147	25	16.7	0.772
IPI00256684.2	Isoform B of AP-2 complex subunit alpha-1	0.7979	4	25	89	663	1.347	16	27.9	0.807	14	28.5	1.432	16	54.3	0.926	16	20.2	1.281	16	56.6	3.112	45	119.8	0.897	34	39.5	3.291	45	124.1	0.945	38	26.9	3.646	45	101.2				1.478	53	79.6	2.94	54	169.3	1.036	51	36	2.118
IPI00260715.5	Fus-like protein (Fragment)	0.5246	6	8	44	364	0.918	10	25.9	0.863	10	35	1.019	11	18.7	0.871	11	27	1.113	11	14.6	1.427	22	38.3	0.863	21	26.7	1.161	23	51.4	0.98	23	13.7	1.59	23	51.9				1.036	39	80.3	0.939	40	77.7	0.973	43	34.7	0.807
IPI00289243.2	Isoform 1 of Muscle, skeletal receptor tyrosine-protein kinase	0.648	2	1	46	73																																		3.277	1		5.708	1		1.04	1		3.493
IPI00289815.2	Isoform 2 of WD repeat-containing protein 7	0.5813	3	1	63	154
IPI00291016.9	Isoform 2 of NADH dehydrogenase [ubiquinone] flavoprotein 3, mitochondrial	0.4884	1	7	30	62	1.658	4	100	2.338	4	86.5	2.882	4	11.8	0.664	4	37.2	0.872	3	12.5	1.32	6	60.3	0.993	6	44.9	1.343	5	66.7	0.722	4	19.9	1.337	6	103.2
IPI00291175.7	Isoform 1 of Vinculin	0.6942	5	1	106	248																																					1.127	1		0.979	1
IPI00291646.3	Methylenetetrahydrofolate dehydrogenase (NADP+ dependent) 1-like	0.4454	1	1	41	90																																		0.397	1		0.35	1		0.455	1		0.209
IPI00292809.6	Isoform 3 of Serine/threonine-protein kinase MARK1	0.6121	3	1	51	103																1.324	2	54	3.092	2	216	1.147	2	19.7	1.124	2	209.1	1.343	2	44.2
IPI00293836.5	Isoform 3 of Cell adhesion molecule 2	0.5835	4	3	17	55																																		1.721	6	130.7	0.965	6	55.7	1.461	6	84.4	1.777
IPI00294779.1	Isoform 2 of Voltage-dependent anion-selective channel protein 3	0.7746	3	1	17	33
IPI00295469.5	cDNA FLJ55997, highly similar to Copine-6	0.4902	2	1	19	40	0.776	2	1.5	0.559	2	55.2	0.422	2	12.7	1.025	2	2.8	0.643	2	16.1	0.644	3	8.6	0.319	3	66.4	0.663	3	24.3	1.019	3	2.8	0.619	3	12.9				2.586	1		1.702	1		0.278	1		1.064
IPI00295624.5	Isoform 2 of Drebrin	0.2366	4	1	11	18																			0.403	1					1.248	1
IPI00297861.3	Uncharacterized protein	0.4961	1	1	8	13
IPI00298258.4	Uncharacterized protein	0.5308	11	2	71	108																																		9.556	1		8.116	1		1.708	1		5.506
IPI00298267.4	Cyclooxygenase 1b3	0.2127	4	1	13	32																0.814	1		0.562	1		0.597	1		0.822	1		1.114	1
IPI00298347.1	Isoform 2 of Tyrosine-protein phosphatase non-receptor type 11	0.6003	3	3	28	50																1.296	1		0.72	1		1.633	1		0.834	1		1.575	1					1.219	1		0.768	1		0.907	1		1.491
IPI00298406.4	Isoform 2 of Hydroxyacyl-coenzyme A dehydrogenase, mitochondrial	0.4744	3	2	20	37	1.012	1		0.964	1		0.987	1		1.301	1		1.259	1		6.429	2	256.7	1.343	2	85.2	7.718	2	400.7	1.386	2	55.9	6.766	2	274
IPI00300622.4	cDNA FLJ55639, highly similar to Cytosolic beta-glucosidase	0.166	1	1	6	9
IPI00301311.1	Isoform 2 of Protein SET	0.4116	4	4	19	65																																		1.611	13	24.6	1.449	13	45.8	0.952	12	21.9	1.405
IPI00301936.4	cDNA FLJ60076, highly similar to ELAV-like protein 1	0.6487	2	2	23	48																1.139	1		2.17	1		1.121	1		0.924	1		2.259	1					1.194	3	311.8	2.633	3	295.3	0.886	3	28.5	2.077
IPI00302712.4	Isoform 2B of Cytoplasmic dynein 1 intermediate chain 2	0.5807	19	3	31	141	1.175	7	83.8	0.707	7	45.1	1.329	8	73.7	1.07	8	25	1.342	7	79.2	1.051	15	47.8	0.974	15	50	1.288	14	37.6	0.892	13	29	1.223	13	52.9				0.924	1		0.691	1		1.699	1		0.944
IPI00302925.4	59 kDa protein	0.7843	5	5	50	120																0.374	2	5.3	0.349	1		0.521	2	124.5	1.017	2	129.2	0.77	2	44.6				1.719	3	30.4	1.758	3	79.4	1.22	3	11.6	1.385
IPI00304417.7	Isocitrate dehydrogenase [NAD] subunit beta, mitochondrial precursor	0.7481	5	9	38	163																4.079	5	311.1	0.876	2	19.5	1.935	5	155.4	0.982	4	20.6	5.325	5	211.7				1.232	27	39.7	2.378	26	126.7	1.13	26	36.6	2.707
IPI00305439.3	Isoform 2 of Vacuolar protein sorting-associated protein 16 homolog	0.4576	2	1	30	39
IPI00306301.2	pyruvate dehydrogenase E1 component subunit alpha, somatic form, mitochondrial isoform 2 precursor	0.8692	8	24	53	292																2.259	2	62.7				2.252	2	115.2	1.06	1		2.827	2	84.1				0.966	60	81	3.78	60	193.8	1.017	60	22.7	2.82
IPI00306791.2	Similar to Sorbin and SH3 domain containing 1 isoform 1	0.5234	13	2	61	159	1.428	1		1.382	1		0.916	1		2.29	1		0.856	1		3.147	1					3.734	1		0.542	1		4.518	1
IPI00328268.10	eukaryotic translation initiation factor 4 gamma 3 isoform 1	0.4059	6	1	62	108																0.723	1		0.616	1		0.66	1		0.747	1		1.176	1
IPI00328840.9	THO complex subunit 4	0.9545	2	11	35	600	1.123	15	42.9	1.619	16	68.6	1.341	16	84.6	0.935	14	23.2	1.247	14	44.8	1.054	26	27.6	1.504	26	59.9	1.412	25	47.2	0.884	26	10.7	1.25	26	42.5				0.655	66	82.4	0.449	64	83.6	1.051	72	27.5	0.603
IPI00332091.9	Isoform 2 of Ribonuclease P protein subunit p40	0.4765	4	1	13	22
IPI00333134.5	Isoform 2 of Synaptojanin-1	0.7757	6	1	106	1311	0.924	57	38.6	0.871	56	35	0.96	56	32.5	0.999	55	29.8	1.038	59	34.1	1.026	93	38.4	0.944	88	33.7	1.125	96	47.3	0.983	95	27.3	1.342	95	45.1				1.379	50	63.8	1.144	50	148.1	1.173	51	34.1	1.33
IPI00334291.9	Lon protease homolog	0.4139	3	1	39	74
IPI00335009.12	Isoform 3 of Hemicentin-2	0.3632	1	1	105	164																																		2.434	1		1.871	1		0.97	1		2.023
IPI00339227.5	Isoform 7 of Fibronectin	0.3361	19	3	59	102	1.414	1		1.29	1		0.382	1		0.764	1		0.839	1
IPI00339265.3	Isoform 5 of Serine/threonine-protein kinase BRSK2	0.5875	11	1	35	60																1.044	1		1.205	1		1.463	1		1.137	1		1.441	1
IPI00374151.1	thioredoxin-dependent peroxide reductase, mitochondrial isoform b	0.4496	2	1	9	11
IPI00374657.2	Isoform 2 of Vesicle-associated membrane protein-associated protein A	0.7415	3	4	24	40																1.388	2	45.1	1.383	2	53.1	1.485	2	45.5	1.004	2	31.5	1.182	2	49.6				0.958	4	11.3	0.867	4	50.7	0.949	4	13.9	0.977
IPI00375426.8	Uncharacterized protein	0.4892	1	1	11	16
IPI00375872.2	Isoform 2 of Histone-lysine N-methyltransferase SETDB2	0.5347	1	1	31	45																																		1.655	1		1.445	1		1.098	1		1.528
IPI00376481.6	Isoform 3 of Centromere protein V	0.8529	2	3	24	50																																		0.763	6	36.2	0.671	5	49.4	1.135	5	17.9	0.752
IPI00376931.2	Isoform 3 of Synaptotagmin-15	0.5063	5	1	18	32
IPI00377042.1	Isoform 2 of CUB and sushi domain-containing protein 3	0.3062	5	1	74	119
IPI00377045.4	Laminin alpha-3 chain variant 1	0.6057	3	1	169	374																																		0.647	1		0.684	1		0.879	1		1.028
IPI00377059.2	Isoform 2 of Protocadherin gamma-A3	0.4065	1	1	22	34																0.847	1		0.887	1		0.968	1		0.752	1		1.058	1
IPI00382470.3	Isoform 2 of Heat shock protein HSP 90-alpha	0.7681	12	10	72	370	1.896	6	146.4	1.54	6	121.6	2.193	6	66.9	2.175	5	51.7	1.188	7	78.1	2.532	18	138.4	0.799	17	78.9	3.227	18	60.1	0.824	17	43.1	3.255	18	69.4				2.064	40	100.6	1.775	38	116.4	1.126	39	23.8	1.813
IPI00382710.1	Sorbin polypeptide	0.3961	2	1	16	28	0.972	1		0.643	1		1.1	1		0.993	1		0.967	1		0.357	1		2.056	1		1.676	1		0.53	1		0.388	1
IPI00382756.1	Isoform 2 of Pleiotropic regulator 1	0.6238	5	4	37	84	1.077	1		0.605	1		1.18	1		0.992	1		0.843	1		0.306	1		0.514	1		0.566	1		0.437	1		1.301	1					1.011	5	130.7	0.764	5	89.9	1.175	5	97.5	0.693
IPI00382906.1	Isoform 2 of Probable peptide chain release factor C12orf65, mitochondrial	0.5042	2	1	7	12																0.903	1		0.705	1		0.935	1		0.846	1		1.122	1					0.511	1		0.426	1		1.054	1		0.498
IPI00384064.1	PRO0195	0.5556	1	1	3	3																0.955	1								0.63	1		0.74	1
IPI00384265.5	Isoform F of Constitutive coactivator of PPAR-gamma-like protein 1	0.6274	5	16	66	274																0.471	1		1.222	1		1.953	1					1.174	1					0.951	35	120.1	4.485	41	159.6	1.088	38	68.7	5.054
IPI00384386.4	Cell death-inducing DFFA-like effector a	0.5336	2	1	12	27																																		4.906	4	63.7	6.258	4	69.7	1.5	3	6.4	4.406
IPI00384401.1	Myosin-reactive immunoglobulin kappa chain variable region (Fragment)	0.5596	3	1	6	30																0.328	3	7.4	0.852	3	168.1	1.275	3	14.5	0.615	3	89.9	0.948	3	6.2
IPI00384692.1	cDNA FLJ40190 fis, clone TESTI2019228	0.7047	1	1	15	20																																								1.056	1		0.215
IPI00384745.4	Uncharacterized protein	0.4242	3	1	25	41																																		0.238	1		0.308	1		0.701	1		0.204
IPI00384938.1	Putative uncharacterized protein DKFZp686N02209	0.7614	14	1	42	775	1.009	60	32.6	0.82	57	36.4	1	61	36.8	0.996	62	21.9	1.076	62	28.1	1.111	57	47.8	0.806	55	33	1.116	54	29.1	1.036	57	26.6	1.432	57	34.4				0.878	46	51.5	0.697	40	43.7	0.982	48	41.5	0.73
IPI00385020.3	Putative uncharacterized protein DKFZp686D159	0.5287	1	1	6	42																																		1.487	1		0.976	1		1.097	1		0.622
IPI00385535.4	Isoform 3 of SH2B adapter protein 1	0.3353	3	1	19	29																1.43	1		0.278	1		0.766	1		1.137	1		1.5	1
IPI00385887.1	Tyrosine kinase	0.66	1	1	29	51																																		9.94	1		8.204	1		2.901	1		5.457
IPI00386119.4	Isoform 5 of Splicing factor 1	0.3442	10	2	22	43	0.961	3	21.9	0.878	3	65.2	1.247	3	1.7	0.786	3	23.3	1.415	3	14.1																			1.509	1		1.374	1		1.249	1		1.231
IPI00386165.1	Isoform 2 of Myosin-XIX	0.5552	1	1	14	37
IPI00386208.1	Gastric-associated differentially-expressed protein YA61P	0.2206	1	1	5	7
IPI00386394.1	Seven transmembrane helix receptor	0.21	1	1	4	7																																					0.71	1		0.888	1		1.102
IPI00386427.1	Isoform 2 of Acid sphingomyelinase-like phosphodiesterase 3b	0.1877	1	1	10	13																3.68	1		1.107	1		3.904	1		1.014	1		4.109	1
IPI00386585.1	LOC100132167 protein	0.9326	1	1	8	21																																		1.224	1		1.297	1		0.928	1		1.016
IPI00386631.6	Isoform 3 of Synaptojanin-1	0.7792	4	1	107	1312	0.916	56	42.9	0.871	54	37.2	0.98	54	34.3	1	54	32.6	1.038	57	34.1	1.026	91	38.4	0.936	86	34.3	1.125	94	47.3	0.943	93	27	1.289	93	41.8				1.353	51	66.4	1.125	51	157.5	1.166	52	36	1.326
IPI00386687.3	leucine-rich repeat flightless-interacting protein 1 isoform 1	0.675	1	1	49	91	0.977	1		1.14	1		1.121	1		0.762	1		1.046	1		4.131	1		1.223	1		3.357	1		1.357	1		3.418	1
IPI00387046.5	cDNA FLJ25133 fis, clone CBR06869, highly similar to THYROID RECEPTOR INTERACTING PROTEIN 9	0.6209	3	1	15	23	2.234	1		3.008	1		3.682	1		1.094	1		2.538	1
IPI00394855.5	Uncharacterized protein	0.5242	5	2	133	197																0.927	1		0.902	1		1.305	1		0.962	1		1.023	1
IPI00395605.4	Isoform 3 of Rho guanine nucleotide exchange factor 1	0.5415	4	1	47	100																																		1.692	1		1.711	1		1.269	1		1.075
IPI00395607.2	beta-arrestin-2 isoform 2	0.3096	6	1	14	21
IPI00395617.5	Isoform 2 of AT-rich interactive domain-containing protein 1B	0.442	4	2	87	266
IPI00395674.1	Isoform SM-B of Small nuclear ribonucleoprotein-associated proteins B and B'	0.7879	7	6	18	140	1.181	5	25	0.991	5	10.4	1.053	5	24.4	0.922	5	12.3	1.182	5	13.8	1.145	10	42.6	0.838	10	34.5	1.026	10	36.8	0.986	10	11.2	1.428	10	29.5				0.589	23	27.7	0.505	23	39	0.928	23	16.3	0.637
IPI00395769.2	Isoform Heart of ATP synthase subunit gamma, mitochondrial	0.596	3	6	25	116																11.137	2	236.6	1.117	1		6.658	2	134.2	0.791	2	57.5	9.926	2	121.9				1.398	19	82.8	3.287	19	39.3	0.989	19	36.8	3.292
IPI00395811.4	deleted in azoospermia-like isoform 1	0.4286	3	1	18	30
IPI00396130.6	Isoform 4 of SRC kinase signaling inhibitor 1	0.5114	4	6	62	120	1.04	3	7.5	1.05	3	14.4	0.982	3	43.9	1.209	3	3	0.926	3	9.9	1.135	6	71.3	0.919	6	51.2	0.996	6	78.5	1.016	6	8.8	1.387	6	70.4
IPI00396131.4	cDNA FLJ56221, highly similar to YTH domain protein 3	0.4915	3	3	28	74	1.21	1		0.769	1		1.562	1		1.237	1		1.331	1		0.939	4	24.2	0.663	4	21.4	0.909	4	12.9	0.939	4	13.4	0.977	4	15.2				1.242	5	56.5	0.729	5	69.7	0.983	5	26.8	0.825
IPI00396412.2	Isoform 2 of Serine/threonine-protein kinase SRPK2	0.299	7	3	19	30																3.703	2	173.3	0.686	2	56.5	3.216	2	164.1	1.14	2	29	3.978	2	170.6				0.895	1		1.112	1		1.048	1		1.812
IPI00396563.2	Isoform 2 of UBX domain-containing protein 1	0.5064	5	1	18	28																																		0.527	1					0.744	1
IPI00398365.3	Isoform 2 of Liprin-alpha-3	0.6262	7	1	76	96																0.924	1		1.065	1		1.178	1		0.983	1		1.113	1
IPI00398700.3	Isoform Alpha-2 of Guanine nucleotide-binding protein G(o) subunit alpha	0.8588	25	7	30	135																2.114	6	30.4	1.184	6	58.2	2.297	6	32.5	0.878	6	27.9	2.084	6	31.4				1.68	17	63.2	2.234	17	109.1	1.154	15	28.3	2.004
IPI00399007.7	Putative uncharacterized protein DKFZp686I04196 (Fragment)	0.6019	4	2	20	568	1.085	36	32	0.81	33	38.8	1.023	36	32.4	0.959	37	24.7	1.072	37	27.7	1.157	44	45.4	0.818	42	29.9	1.128	42	25.2	0.99	44	27.9	1.449	44	28.9				0.71	23	50.8	0.753	16	63.4	0.947	23	49.1	0.755
IPI00399268.1	Isoform 4 of Tumor protein D54	0.485	7	4	13	52	0.442	1		0.961	1		0.417	1		0.554	1		0.484	1																				0.791	3	372.9	0.914	3	159.8	0.799	3	18	1.065
IPI00400826.1	Isoform 2 of Clusterin	0.6886	12	13	44	165	1.293	1		1.973	1		1.962	2	17.6				1.441	2	25.9	1.954	6	149.2	0.964	4	52.1	3.023	6	77.3	0.785	5	27.6	2.765	6	80.3				0.661	23	52.7	1.089	24	72.2	0.845	23	35.4	1.003
IPI00402502.2	secernin-2 isoform 2	0.3201	2	1	12	20
IPI00402513.1	Isoform 2 of Acyl-coenzyme A synthetase ACSM3, mitochondrial	0.5297	3	1	19	26	1.185	1		0.377	1		1.12	1		1.529	1		1.266	1
IPI00402732.4	Isoform 2 of Cullin-9	0.408	3	1	68	103																1.892	1		0.434	1		1.55	1		0.465	1		1.726	1
IPI00409635.2	Isoform 2 of Extended synaptotagmin-2	0.6349	5	6	64	190																1.261	1		1.33	1		1.359	1		1.246	1		0.891	1					0.648	8	13	0.632	7	17.8	0.987	8	11.9	0.705
IPI00409684.2	Isoform 2 of Nck-associated protein 1	0.6199	3	7	65	164	0.725	2	2.7	0.643	2	58.6	0.985	2	4.1	0.583	2	24.2	1.091	2	36	1.679	6	23.7	0.934	6	19.7	2.037	6	36.2	0.905	6	12.3	1.714	6	24.3				1.063	16	46.3	1.59	17	47.7	1.089	18	27	1.993
IPI00410162.1	transcription elongation factor B polypeptide 2 isoform b	0.2733	3	1	4	7																																		1.662	1		1.82	1		0.956	1		1.378
IPI00410190.1	Isoform 2 of DNA-binding death effector domain-containing protein 2	0.5421	2	1	14	19																1.5	1		1.12	1		1.133	1		1.108	1		1.471	1
IPI00410586.2	Isoform 3 of Poly(rC)-binding protein 3	0.6792	21	1	24	66																1.418	1		1.422	1		1.432	1					1.153	1					2.065	2	105.8	2.129	2	56.5	0.657	2	95	1.943
IPI00410693.4	SERPINE1 mRNA binding protein 1, isoform CRA_d	0.7914	2	3	43	454	1.005	26	26.5	1.042	25	39.5	1.127	26	17.9	1.006	27	13.9	1.106	26	30.4	1.119	50	37	0.932	46	17.5	1.078	48	54.2	0.921	48	16.4	1.266	47	28.4				0.708	47	76.9	0.654	45	68.8	0.984	51	27.4	0.688
IPI00411690.1	Isoform 2 of La-related protein 1	0.5496	12	11	65	150																																		0.848	15	55.6	0.824	15	145.5	0.92	17	44.5	0.672
IPI00412987.10	Glia maturation factor, beta	0.5519	4	2	10	28																3.952	2	263.1	1.534	2	34.5	3.974	2	145	1.083	2	66	4.879	2	72.1
IPI00413108.4	33 kDa protein	0.5833	7	4	20	53																																		0.791	3	14	0.913	4	19.8	1.131	4	4.5	1.148
IPI00413612.2	cDNA FLJ56629	0.5766	6	1	95	208
IPI00413671.1	Isoform 2 of Bcl-2-associated transcription factor 1	0.5566	10	1	65	169	0.897	5	20.5	0.688	4	11.4	0.834	5	12.2	1.072	4	28.1	0.596	5	10.1	1.212	4	13.5	0.866	4	68	1.154	4	18.2	0.874	4	37.5	1.175	4	6.2				1.315	3	43.4	1.973	3	146	1.478	3	150.3	1.654
IPI00414037.2	C9orf93 protein	0.6042	2	1	82	145																0.895	1		0.768	1		0.836	1		0.915	1		1.306	1
IPI00414079.1	Isoform 2 of V-type proton ATPase subunit H	0.8323	9	9	37	190																3.408	8	45.4	0.736	6	40.9	3.623	8	59.4	0.872	5	55.5	3.154	8	47				1.726	14	145.2	4.587	14	112.3	1.033	12	63.7	3.567
IPI00414264.5	cDNA FLJ60640, highly similar to Sorcin	0.6611	5	3	18	84	1.165	1		0.783	1		1.784	1		1.169	1		1.294	1		3.175	5	26.8	1.138	4	12.8	3.895	5	14.6	0.965	3	1.8	3.826	5	36.7				2.254	3	38.4	1.789	3	33.7	0.864	2	33.3	1.996
IPI00414463.3	Isoform 2 of Leucine carboxyl methyltransferase 1	0.6106	3	1	18	53																																		1.69	2	64.3	2.335	2	228.3	1.096	2	52.1	1.942
IPI00414464.2	Isoform 2 of Uncharacterized protein C20orf152	0.4965	2	1	31	66
IPI00418153.1	Putative uncharacterized protein DKFZp686I15212	0.6332	18	3	25	216	0.88	15	24	0.728	14	30.3	1.04	15	27.1	0.948	15	16	1.087	15	6.6	1.048	21	25.1	0.748	20	30.7	1.077	20	32.8	1.069	20	18.2	1.344	20	26.4				0.838	22	29.9	0.64	23	55.1	0.908	23	12.3	0.604
IPI00418240.1	nebulette isoform 2	0.8556	8	8	30	230	1.108	7	7.9	0.895	8	17.2	1.084	8	14.9	1.169	7	13.6	1.089	7	17.8	0.947	23	36	0.976	23	22.7	0.937	24	51.1	1.026	22	27.8	1.181	22	32.5				0.65	9	128.3	0.57	9	108.3	0.894	10	19.2	0.752
IPI00418262.5	Fructose-bisphosphate aldolase	0.7494	9	8	34	262	1.13	14	20.5	0.614	11	34.8	1.171	14	20.1	0.983	13	39	1.152	14	15.5	1.578	17	30	0.793	14	22.2	1.888	17	45.9	1.084	14	29.5	1.839	17	35.8				1.028	19	38.1	0.898	18	81.1	0.886	18	32.2	0.843
IPI00418313.3	interleukin enhancer-binding factor 3 isoform d	0.7094	10	26	63	744	1.051	8	11.8	1.169	8	15.8	0.985	9	7.9	1.017	8	17.7	1.086	8	8.9	2.966	35	124.1	1.118	28	28.2	2.64	35	128.7	0.936	28	14.4	3.266	35	95.3				0.694	42	106.7	0.686	40	107.1	1.014	43	32.8	0.836
IPI00418593.4	Ring finger protein 111	0.2864	3	1	32	57	0.53	1		0.94	1		1.225	1
IPI00418919.2	Isoform 4 of Transmembrane protein 44	0.3371	2	1	13	30
IPI00419919.6	Ribosomal protein L29	0.6832	2	8	24	182	1.031	4	14.1	1.584	5	53.6	0.891	5	51.2	0.816	5	39.5	1.072	6	22.9	1.243	5	21.9	1.339	5	74	1.283	5	41.1	0.935	5	32.2	1.228	5	19.7				0.734	26	85	0.521	24	37.8	0.942	26	17.7	0.593
IPI00423342.2	Isoform 3 of G-protein coupled receptor 126	0.3616	4	1	43	78
IPI00423392.5	Isoform 3 of Protein FAM190B	0.6313	1	1	67	177																																		1.296	1					1.322	1		1.305
IPI00423464.1	Putative uncharacterized protein DKFZp686K03196	0.7474	4	1	41	379	0.961	40	31.7	0.807	39	32.2	0.943	41	30.9	0.948	41	18.5	1.052	40	23.6	1.064	33	22.8	0.722	32	35.5	1.022	31	22.7	1.036	32	16.8	1.359	32	20.9				0.907	38	49	0.709	38	43.8	0.983	40	25.8	0.697
IPI00423570.3	Isoform 2B of GTPase KRas	0.883	5	9	23	142	1.246	5	2.6	1.024	5	22.1	1.473	5	14.4	0.824	5	4.7	1.314	5	2.2	4.28	11	32.4	1.001	11	18.2	4.331	11	79.8	1.184	11	34.8	4.756	11	41.2				1.445	25	73.4	4.448	25	123.7	1.064	24	24.2	3.152
IPI00428289.2	Uncharacterized protein	0.6939	10	1	16	34																																					1.407	1		1.558	1		1.641
IPI00432227.1	Isoform 2 of Palmitoyltransferase ZDHHC15	0.3566	4	1	9	27	1.146	1		1.309	1		1.084	1		0.997	1		1.329	1
IPI00432360.1	UBAP2	0.3113	1	1	12	17																																		0.405	1		0.266	1		1.245	1		0.554
IPI00432678.1	MRSS6228	0.5877	1	1	5	10																																		3.645	1		2.624	1		1.22	1		2.03
IPI00433419.1	Hypothetical LOC441242	0.6519	1	1	20	38																0.94	1		1.775	1		1.122	1		0.645	1		1.098	1
IPI00434952.1	Isoform 5 of Aftiphilin	0.413	5	1	33	51
IPI00441959.2	Isoform 7 of Ninein	0.6099	9	3	147	296																																		1.253	1		8.874	1		1.119	1		8.976
IPI00442098.1	serine/threonine-protein phosphatase 2A 56 kDa regulatory subunit gamma isoform isoform f	0.3389	2	1	22	41																0.793	1		0.689	1		1.904	1		0.41	1		3.06	1
IPI00442211.1	Isoform 2 of Abl interactor 2	0.6484	11	7	29	101																0.81	4	28.4	0.652	4	24.1	1.507	5	36.1	1.676	4	183.5	1.209	5	109.6				1.03	18	31.4	1.705	18	47	0.993	18	11.5	1.631
IPI00442927.1	CDNA FLJ26186 fis, clone ADG04757	0.48	1	1	5	10																																		1.545	1		2.523	1		1.34	1		2.644
IPI00444052.1	cDNA FLJ46130 fis, clone TESTI2049041	0.3627	2	1	12	23																																		1.474	1		4.529	1		0.776	1		5.312
IPI00445822.1	cDNA FLJ43351 fis, clone NT2RP7005846	0.229	1	1	5	13																1.157	1								0.634	1		1.202	1
IPI00448798.6	Isoform 2 of Casein kinase I isoform alpha	0.674	5	1	25	44																																		0.522	1		0.667	1		0.887	1		0.752
IPI00449920.1	cDNA FLJ90170 fis, clone MAMMA1000370, highly similar to Ig alpha-1 chain C region	0.7241	15	3	27	167	1.033	6	14.6	0.737	6	20.5	0.967	6	14.2	0.959	6	5.4	0.951	7	16.8	1.259	16	34.4	0.769	15	13.8	1.263	15	23.6	0.974	14	23.2	1.412	17	61.9				0.824	14	43.7	0.733	13	31.8	0.884	14	30.1	0.793
IPI00451616.5	Uncharacterized protein	0.4596	11	2	86	194
IPI00452747.6	Signal peptidase complex subunit 2	0.4558	1	2	12	19																																		0.506	1		0.507	1		0.561	1		0.66
IPI00455036.5	Uncharacterized protein	0.298	1	1	58	122
IPI00455134.1	Isoform 2 of Heterogeneous nuclear ribonucleoprotein A3	0.618	6	5	31	115																3.432	1		1.152	1		4.837	1		1.105	1		4.293	1					0.968	3	11	1.171	3	37.8	1.142	3	11.6	1.58
IPI00455363.2	Isoform 4 of Ataxin-2	0.4047	9	2	40	95																																		0.761	1		0.532	1		1.023	1
IPI00455383.4	Isoform 2 of Clathrin heavy chain 1	0.6138	5	36	93	468																2.472	3	63.3	1.721	3	3.1	2.769	3	49.8	0.957	3	2.6	3.756	3	37.3				1.261	74	64.1	1.046	72	87.8	1.058	74	32.5	1.004
IPI00455432.2	Uncharacterized protein (Fragment)	0.5472	3	1	21	56																																		1.448	1		2.135	1
IPI00455457.4	Uncharacterized protein	0.8382	2	1	17	57	3.541	1		1.803	1		5.342	1		1.151	1		2.195	1		0.649	1		0.592	1		0.899	1		0.557	1		1.179	1					0.749	1		0.327	2	72.2	0.907	2	31.6	0.536
IPI00456008.1	ATP synthase-coupling factor 6, mitochondrial isoform b precursor	0.8966	3	6	14	141																																		1.237	16	200.4	0.931	20	206	1.268	22	23.5	1.082
IPI00456635.3	Isoform 3 of Protein unc-13 homolog D	0.556	4	2	55	100																																		2.514	3	14.5	1.588	3	18.5	1.465	3	22	1.478
IPI00456722.3	Isoform 2 of Ral GTPase-activating protein subunit alpha-1	0.3245	8	1	70	123	0.875	1		0.259	1		0.513	1		0.706	1		1.015	1
IPI00465023.1	Putative uncharacterized protein DKFZp686O2142	0.2821	1	1	6	10																																		1.793	1		1.945	1		3.304	1		2.745
IPI00465054.3	Putative uncharacterized protein DKFZp686C1054	0.754	2	5	44	98	1.42	1		1.875	1		1.165	1		1.436	1		0.804	1																				0.942	10	82.6	1.044	10	91	1.05	11	63.8	0.95
IPI00465140.3	Transcriptional regulator Kaiso	0.4606	1	1	23	34																																		9.631	1		9.023	1		0.962	1		4.394
IPI00465176.2	Isoform 2 of 39S ribosomal protein L30, mitochondrial	0.8429	4	2	15	25																																		2.288	1		4.595	2	81.6	1.438	2	64.4	5.583
IPI00465179.4	6-phosphofructokinase, muscle type isoform 1	0.7579	7	3	54	113																4.077	3	12.6	0.958	3	28.5	3.881	3	39.8	0.869	3	27.6	4.591	3	7.6				1.129	2	6.1	2.823	2	18.8	1.007	2	8.2	3.013
IPI00465211.1	HZGJ	0.5961	5	7	42	222	1.377	2	117.9	0.791	2	172.5	1.599	2	138.1	1.168	2	37.4	1.499	2	103.8	3.134	2	13.4	1.141	2	20.6	2.322	2	21.4	1.106	2	6.6	3.652	2	36				4.786	18	128.7	8.562	18	133.3	1.202	15	18	7.215
IPI00465288.2	Isoform 2 of Ras-responsive element-binding protein 1	0.3794	2	1	55	79																																		0.539	1		0.75	1		0.733	1		0.912
IPI00470416.2	Isoform 2 of Poly(A) RNA polymerase, mitochondrial	0.5295	2	1	35	53	1.026	1		1.235	1		0.861	1		0.792	1		0.843	1
IPI00470491.3	Nuclear receptor coactivator 1 isoform 2	0.5722	4	1	81	214																																		0.244	1		1.015	1		1.228	1		1.166
IPI00470498.1	Isoform 3 of Plasminogen activator inhibitor 1 RNA-binding protein	0.7786	2	3	38	398	0.982	23	24.5	1.064	22	35.8	1.117	23	18.4	1.009	24	12.6	1.101	23	30.2	1.124	46	37.8	0.937	43	16.8	1.13	44	64.1	0.921	44	16.4	1.312	43	25.5				0.788	48	83	0.686	45	78.3	1.006	48	25.1	0.727
IPI00470573.1	actin-related protein 2 isoform a	0.4862	3	1	27	118	3.478	1		0.883	1		4.128	1		1.417	1		3.843	1		4.198	12	154.4	0.781	9	36.8	4.389	12	173.7	0.937	10	12.2	5.989	12	132.9				0.569	2	69.4	1.274	2	279.4	0.993	3	26.4	1.46
IPI00470575.4	Isoform 9 of Neurofascin	0.7637	8	4	119	2394	1.011	108	28.6	0.925	105	38.4	1.027	104	32.8	0.966	103	23	1.117	103	30.5	1.113	145	33.7	0.968	141	43.6	1.169	145	35.2	0.937	142	22.5	1.347	144	31				0.965	153	55.8	0.773	153	67.4	0.823	153	30.9	0.68
IPI00470835.2	Uncharacterized protein	0.9167	12	8	21	258	0.959	18	27.2	1.017	17	25.8	0.997	17	25.6	0.864	16	18	0.897	16	27.8	0.943	33	34.3	1.047	31	23.6	1.079	31	33.5	0.872	31	18.4	1.271	32	28.3				0.819	21	72.9	0.585	21	158.4	0.969	21	18.6	0.67
IPI00470879.4	Isoform 1 of Regulator of differentiation 1	0.309	11	1	16	44																1.285	1					2.562	1					2.722	1
IPI00470905.7	Uncharacterized protein	0.388	20	16	46	397	1.172	32	19.3	0.846	30	16.3	1.185	32	18.4	0.959	32	21.5	1.152	32	10.2	1.054	33	21	0.841	33	31.6	1.07	31	28.9	1.004	32	23.6	1.391	32	23.7				1.797	16	75.8	1.85	16	117.7	1.066	16	24.6	1.613
IPI00472047.1	Isoform 3 of NAD-dependent deacetylase sirtuin-2	0.7832	12	7	28	101	2.824	1		0.548	1		4.285	1		0.63	1		2.84	1		6.878	4	51	0.954	3	31.1	5.453	4	56.6	0.61	4	46.1	7.702	4	64.3				1.308	15	50.5	2.692	15	45.5	1.004	14	33.8	2.463
IPI00472094.2	Isoform 3 of Microtubule-associated protein 2	0.729	5	41	153	1076	0.973	33	21.7	0.914	32	23.6	1.011	32	28.7	1.07	33	20.5	1.016	32	23.7	0.97	43	19.7	0.967	44	31.3	1.072	45	21.8	0.939	45	18.2	1.241	45	29.6				0.76	108	70.6	0.709	114	94.2	0.998	115	21.5	0.876
IPI00472663.2	15 kDa protein	0.752	3	1	12	35
IPI00477394.5	Uncharacterized protein	0.3005	1	1	35	68	0.363	1		0.379	1		0.37	1		0.332	1		0.514	1
IPI00477724.1	Uncharacterized protein	0.4426	4	1	13	19																																		1.092	1		1.748	1		0.952	1		1.841
IPI00477897.1	Isoform 2 of SH3 domain-containing kinase-binding protein 1	0.5111	7	7	29	102	0.99	6	43.5	1.049	6	23.2	0.99	6	48.3	0.938	5	15.2	1.054	6	34.6	1.025	14	24.9	0.854	14	23.8	1.349	14	16.5	0.744	15	22.1	1.309	14	23.7
IPI00478260.1	Glycylpeptide N-tetradecanoyltransferase	0.5274	6	1	31	62																																		8.49	3	54.1	4.225	3	98.7	1.613	3	29.2	1.758
IPI00478447.4	33 kDa protein	0.1481	1	1	5	8																																		0.386	1		1.557	1		0.667	1		1.133
IPI00478648.3	Uncharacterized protein	0.7016	3	1	20	37
IPI00479265.1	RWD domain-containing protein 1 isoform b	0.2789	2	1	4	12
IPI00479283.1	Isoform 3 of Membrane cofactor protein	0.3036	1	1	9	12																																		0.857	1		0.311	1		1.074	1		0.506
IPI00479640.3	SH3 domain-containing protein 21 isoform 1	0.4868	6	1	38	59																																		1.448	1		2.638	1		1.083	1		2.702
IPI00479683.1	Isoform 4 of FGGY carbohydrate kinase domain-containing protein	0.3183	5	1	14	19																																		0.558	1		0.298	1		0.809	1		0.363
IPI00479708.6	Full-length cDNA clone CS0DD006YL02 of Neuroblastoma of Homo sapiens	0.8293	2	1	39	414	1.124	11	33.2	0.813	11	62	1.06	11	23.2	0.939	12	24.3	1.109	11	29.6	1.118	21	38.6	0.912	19	35.1	1.218	20	22.6	0.953	20	17.3	1.493	21	25.5				1.681	73	105	1.326	75	95.6	1.238	79	41	1.366
IPI00479877.4	4-trimethylaminobutyraldehyde dehydrogenase	0.4479	2	2	21	58	2.944	1		0.459	1		2.961	1		0.645	1		3.92	1		4.024	6	95.8	0.645	5	40.5	4.612	6	126.7	0.87	6	19.5	5.241	6	93.6				1.632	2	42	4.742	2	7.8	1.624	2	29.5	4.722
IPI00480056.8	RAB4A, member RAS oncogene family variant	0.6101	1	1	11	13																0.978	1		0.824	1		1.138	1		0.204	1		1.141	1
IPI00513693.1	Uncharacterized protein	0.6149	5	2	11	34																1.204	1		0.373	1		0.607	1		0.46	1		1.246	1					1.044	2	88.5	1.94	2	196.1	0.908	2	42.6	2.053
IPI00513767.2	Prostaglandin D2 synthase 21kDa	0.7089	4	2	15	57	3.393	2	134.8	0.712	2	55.9	3.018	2	123.2	1.003	2	80.9	3.481	2	91.7																			0.656	4	30.9	1.995	4	6.6	0.657	3	75.1	1.155
IPI00514076.2	Uncharacterized protein	0.6581	1	1	7	10																																		0.913	1		0.969	1		1.3	1		1.004
IPI00514293.1	Uncharacterized protein	0.4059	2	2	4	12																																		0.992	3	98.7	0.925	3	17.3	1.175	3	76.4	2.722
IPI00514424.4	Uncharacterized protein	0.6597	6	2	17	102																																					1.375	2	43.7	0.766	4	36.8	1.634
IPI00514595.3	Isoform 2 of Carnitine O-acetyltransferase	0.5554	4	7	34	119	1.145	2	19.1	0.858	2	10.5	0.891	2	3.1	0.923	2	1.5	0.702	2	93.8	1.989	2	15.4	0.897	2	16.7	2.078	2	37.9	0.551	2	40	1.263	2	1.7				1.031	15	26.9	0.672	12	28	0.958	15	29.8	0.774
IPI00514700.2	Uncharacterized protein	0.5048	7	1	74	163
IPI00515093.2	cDNA FLJ60331, highly similar to Nicastrin	0.4343	7	1	18	26
IPI00549676.1	Isoform 2 of Centrosomal protein of 70 kDa	0.5848	6	1	30	48																																		2.786	1		2.738	1		1.31	1		3.119
IPI00550056.2	Isoform B of Calcium/calmodulin-dependent protein kinase type II subunit alpha	0.6667	17	4	34	92																																		1.821	10	29.2	1.374	10	59.1	1.112	9	12.7	1.408
IPI00550119.7	cDNA FLJ58821, highly similar to Septin-6	0.5799	8	2	34	187	1.209	15	22	0.928	15	29.8	1.663	15	36.2	1.099	14	30.8	1.108	15	27.1	1.505	23	40	0.7	22	51.9	1.368	23	41.2	0.94	22	19.1	1.825	23	40.6				2.303	11	76.5	1.7	11	21.7	0.927	11	41.8	1.515
IPI00550731.2	Putative uncharacterized protein	0.7824	19	1	16	733	1.079	37	29.9	0.952	38	72.4	1.142	39	25.1	0.984	38	22.3	1.176	37	31.9	1.175	51	35.1	0.894	51	29.9	1.353	51	50.2	1.072	53	19.9	1.407	53	28.1				1.437	36	127.5	1.097	35	101.8	1.138	38	41.1	1.218
IPI00550942.1	17beta-hydroxysteroid dehydrogenase type 7 form 2	0.345	2	1	8	19																1.629	1		0.374	1		1.094	1		1.11	1		2.734	1
IPI00551045.3	Isoform 2 of Serine/threonine-protein phosphatase 4 regulatory subunit 3B	0.355	2	1	22	37	1.141	1		1.59	1		1.285	1		1.057	1		1.076	1
IPI00552198.1	Uncharacterized protein	0.7037	3	2	9	39																0.945	2	9.9	0.609	2	24.9	0.958	2	17.6	0.846	2	17.5	1.225	2	3.8				0.793	2	26.1	0.429	2	120.2	0.874	2	13.8	0.411
IPI00552277.1	Uncharacterized protein	0.7167	2	5	18	76	0.989	4	22.7	0.862	6	75.8	1.033	6	44.9	0.508	6	48.7	1.203	6	68.6	0.841	9	34.5	1.023	9	25.1	1.235	9	42.7	0.921	9	44.9	1.092	9	16.5				0.942	2	27	1.828	2	52.9	1.051	2	9	1.811
IPI00552419.3	propionyl-CoA carboxylase alpha chain, mitochondrial isoform c precursor	0.7768	5	20	61	209																4.516	2	28.1	2.439	2	16.1	3.661	2	36.5	1.514	2	44.1	3.551	2	80.2				1.699	44	107.2	2.051	45	97.3	1.213	45	43.5	1.6
IPI00552753.2	CEP68 protein (Fragment)	0.3652	1	1	26	53
IPI00552793.2	coiled-coil-helix-coiled-coil-helix domain-containing protein 7 isoform b	0.9091	7	3	15	60																																		0.626	20	59.4	0.447	20	49.6	0.955	20	18.7	0.571
IPI00552913.4	Isoform 2 of Syntaxin-7	0.7573	3	6	24	171	1.018	9	25.1	0.804	9	14.6	0.974	9	47.5	0.877	9	12.9	0.766	9	22.2	0.986	9	97.2	1.2	9	48.1	1.005	10	96.4	0.872	8	72.8	1.335	9	47.7				0.754	6	49.1	0.568	5	67	0.901	6	31.5	0.715
IPI00552916.2	Peptidyl-prolyl cis-trans isomerase	0.9697	6	1	17	258	1.304	2	61.9	1.034	1		1.237	2	57.7	1.313	2	35.8	1.025	2	23.7	1.524	5	35.5	1.042	4	3.9	1.73	5	47.3	1.087	5	25.9	1.757	5	43.7				0.682	4	53.7	0.612	4	31.6	0.84	6	12	0.75
IPI00552983.6	Uncharacterized protein	0.4319	3	2	103	174																																		1.186	1		1.223	1		0.459	1		1.065
IPI00554438.2	Isoform 4 of SURP and G-patch domain-containing protein 2	0.3796	4	1	50	101	0.977	2	2.7	1.468	2	34.7	0.619	2	40	0.828	2	92.1	1.387	1
IPI00554650.2	Isoform 2 of Transmembrane protease serine 4	0.3264	7	1	11	16
IPI00555744.6	Ribosomal protein L14 variant	0.7545	7	8	30	105																0.828	1		0.885	1		0.841	1		0.854	1		0.938	1					0.715	14	52.1	0.784	14	102.6	0.923	14	18.9	0.816
IPI00556073.2	Isoform C of DnaJ homolog subfamily B member 6	0.48	15	7	14	99	1.21	3	26.1	0.674	2	100.1	0.996	3	0.6	0.879	2	27.7	1.615	2	99.8	4.882	2	15.5	0.492	2	83.7	4.685	2	6.1	0.834	2	23.5	5.052	2	12				0.79	16	69.6	2.526	18	99.3	1.044	16	16.4	3.369
IPI00556369.3	411 kDa protein	0.6562	5	1	244	650																0.674	1		1.183	1		0.88	1		1.009	1		1.124	1
IPI00556376.2	dihydropyrimidinase-related protein 1 isoform 1	0.8921	4	21	60	834	1.477	27	52.3	0.921	22	31.4	1.396	27	59.9	0.932	22	39.3	1.302	27	30.8	4.982	57	67.3	0.879	48	38.4	5.181	57	61.4	1.03	47	23.5	5.467	57	57.4				0.999	62	85.2	3.829	67	72.5	1.035	67	42.5	3.6
IPI00556468.1	Isoform 11 of Serine/threonine-protein kinase MARK2	0.5446	18	3	49	93																1.03	1		1.083	1		0.316	1		0.209	1		0.326	1
IPI00556482.1	Heat shock protein 94c	0.426	1	1	19	25																																		0.197	1		0.17	1		1.155	1		0.601
IPI00556606.1	Ketohexokinase isoform a variant (Fragment)	0.5637	1	1	8	13																																		0.096	1		0.262	1		0.865	1		0.392
IPI00604430.1	Isoform 2 of Receptor expression-enhancing protein 2	0.6693	3	3	20	55	1.017	2	19.6	0.866	2	16.1	1.854	2	91.8	2.08	2	28.1	0.739	2	45.4	0.873	6	23.2	0.598	5	57.6	0.797	6	95.4	0.478	6	42.1	0.837	6	44.7
IPI00604431.1	Isoform 2 of Cullin-associated NEDD8-dissociated protein 1	0.5433	3	2	54	90																0.609	1		1.233	1		1.035	1		0.724	1		1.454	1
IPI00604451.1	protein OS-9 isoform 4 precursor	0.4908	14	1	29	44																																		0.12	1		0.091	1		1.018	1		0.2
IPI00604590.3	Nucleoside diphosphate kinase	0.7979	10	8	17	87	1.198	18	45.7	0.907	18	34.1	1.306	18	34.7	0.982	18	9.6	1.268	18	21.3	1.135	8	26.6	0.924	8	41.5	0.938	8	64.4	1.054	8	18.1	1.557	8	18.7				1.487	2	14.5	1.325	2	5	1.461	2	5.8	1.3
IPI00604664.5	NADH-ubiquinone oxidoreductase 75 kDa subunit, mitochondrial isoform 5	0.7112	6	4	39	61																3.351	2	219.2	0.932	2	53.7	2.793	2	71.4	0.952	2	48.9	3.255	2	232.5				3.822	1		1.593	1		0.897	1		3.119
IPI00607625.1	Isoform 2 of ATP-binding cassette sub-family G member 2	0.4124	2	1	17	26																																					1.561	1
IPI00607647.2	Uncharacterized protein	0.3823	4	1	12	27																																		0.43	1		1.927	1		2.018	1		0.981
IPI00607652.1	Isoform 2 of Olfactomedin-like protein 3	0.6218	3	7	23	70	0.723	1		1.228	1		0.821	1		0.769	1		0.814	1		1.489	1		0.381	1		1.658	1		0.894	1		2.265	1					0.883	20	41.3	0.946	20	47	0.926	20	20.5	1.02
IPI00607787.1	Isoform 3 of UDP-N-acetylhexosamine pyrophosphorylase	0.3244	4	1	15	23
IPI00639851.2	Ti antigen CD3-associated protein gamma chain V-J-C region	0.5237	2	1	20	38
IPI00640088.1	Uncharacterized protein	0.4573	2	1	10	32																																		1.334	3	28.1	1.7	3	21.9	0.773	3	59.3	1.786
IPI00640197.1	Uncharacterized protein	0.5095	1	1	54	130																0.208	1		0.129	1		0.084	1		0.629	1		0.594	1
IPI00640277.2	Uncharacterized protein	0.6234	3	1	16	35																3.517	1		2.342	1		4.874	1		0.902	1		6.737	1
IPI00640286.1	Uncharacterized protein	0.5163	3	1	19	27	0.929	1		0.805	1		0.862	1		1.077	1		0.882	1
IPI00640357.1	ubiquitin carboxyl-terminal hydrolase 14 isoform b	0.5359	3	1	24	39	1.811	1		1.259	1		2.238	1		1.369	1		1.488	1
IPI00640817.1	Uncharacterized protein	0.881	4	8	25	101																3.468	10	163.1	0.88	10	28	3.291	10	170.4	1.058	10	24.6	3.744	10	146.5				1.646	3	22.1	2.838	3	155.7	1.095	3	169	3.01
IPI00641075.6	Isoform 3 of Neuron navigator 1	0.6249	8	1	115	235	1.203	1		1.138	1		1.048	1		0.951	1		1.614	1
IPI00641287.1	serine/arginine-rich splicing factor 11 isoform 2	0.4037	4	2	20	45																																		1.303	1		4.644	1		0.918	1		4.591
IPI00641363.3	Isoform 2 of Spectrin alpha chain, erythrocyte	0.4052	2	1	88	150																																		1.414	1		1.172	1		1.252	1		1.198
IPI00641579.1	Cold inducible RNA binding protein, isoform CRA_c	0.6667	4	4	27	108	1.029	8	33.4	0.981	8	16.8	0.945	8	31	0.963	8	15.8	1.026	8	38.9	1.207	13	50.2	0.955	12	17.9	1.268	12	40.8	0.9	13	30.6	1.33	13	35.1				0.613	10	28.5	0.465	10	52.4	0.942	11	15.9	0.497
IPI00641743.2	Uncharacterized protein	0.3572	3	1	58	102																4.002	1		2.437	1		3.6	1		1.393	1		4.674	1
IPI00641788.1	U1 small nuclear ribonucleoprotein C	0.2	2	2	4	20	1.543	1		0.469	1		1.674	1		0.962	1		1.626	1		2.62	1		0.314	1		1.496	1		0.793	1		1.787	1					0.837	4	48.2	0.899	4	22.1	1.083	4	13.2	1.184
IPI00642248.2	prostaglandin reductase 1 isoform 2	0.6179	5	5	17	59																3.3	9	180	0.951	7	48.9	4.543	9	321.7	0.962	9	44.1	4.362	9	193.7				0.835	2	8.2	2.102	2	48.5	0.607	2	67.2	1.869
IPI00642957.1	Uncharacterized protein	0.53	3	1	36	52																																		0.631	2	16.3	0.475	2	12.4	0.886	2	12.2	0.606
IPI00643007.1	Isoform 3 of IST1 homolog	0.325	9	3	15	29	1.721	4	8.9	0.779	4	36.1	2.155	4	13.6	1.228	4	32.7	1.574	4	27.7	1.386	1		0.872	1		1.464	1		1.3	1		1.288	1
IPI00643042.7	Uncharacterized protein	0.2993	2	1	9	22																																					1.924	1		1.765	1		1.533
IPI00643317.3	Uncharacterized protein	0.484	6	2	13	39																1.366	2	36.4	0.738	2	73.8	1.291	2	35.3	0.583	2	214.7	1.248	2	3.4
IPI00643384.2	cDNA FLJ36740 fis, clone UTERU2013322, highly similar to Biglycan	0.7101	8	3	17	30																																		1.298	1		3.676	1					1.702
IPI00643660.3	Uncharacterized protein	0.4115	7	1	11	19																																		1.913	1		1.32	1		1.334	1		1.438
IPI00643666.1	Isoform 4 of RING finger and CCCH-type zinc finger domain-containing protein 2	0.6457	4	1	65	143																1.537	1		2.078	1		2.84	1		0.712	1		1.796	1
IPI00643809.1	Protein	0.6105	12	2	61	215	0.653	1		0.712	2	37.4	0.932	1		1.382	2	35.9	0.981	1		30.102	3	371	0.645	1		24.731	3	352.6	0.811	2	12.5	26.798	3	549				0.869	5	55.9	4.956	5	23.4	1.145	4	9.4	4.535
IPI00644079.4	cDNA FLJ44920 fis, clone BRAMY3011501, highly similar to Heterogeneous nuclear ribonucleoprotein U	0.516	4	6	49	148	0.774	1		0.441	1		0.595	1		0.673	1		0.996	1		1.139	2	6.8	0.961	2	27.9	0.909	2	0.1	0.885	2	25.8	1.189	2	4.6				2.104	3	39.9	3.286	3	38.7	1.261	3	28.3	3.702
IPI00644108.3	32 kDa protein	0.6799	4	1	16	31	0.817	2	72.6	0.592	2	12.3	1.235	2	16.7	0.903	2	101.4	1.037	2	6.1	4.229	1		1.217	1		1.876	1		1.643	1		2.183	1
IPI00644293.2	Uncharacterized protein	0.8072	9	1	47	216	1.046	11	15.5	0.998	11	16.3	1.2	10	8.6	1.029	11	17.8	1.15	10	16.4	1.054	17	48.6	0.81	16	30.9	1.308	17	53.5	0.949	18	14.9	1.406	18	27.1				0.885	11	22.9	1.013	11	17.2	1.012	13	24.6	1.12
IPI00644509.1	Uncharacterized protein	0.8184	7	19	44	366	1.343	3	3.9	0.844	3	7.9	1.234	2	22.8	0.962	3	0.7	1.016	3	22.3	2.628	16	73.8	0.634	15	87.9	3.448	16	106.6	0.901	12	23.7	2.958	16	52.8				1.115	36	51.9	0.929	35	92	0.923	34	34.3	1.018
IPI00644576.1	Uncharacterized protein	0.5995	8	12	156	402	0.897	5	36.9	1.216	4	4.1	0.922	5	48.3	0.845	4	55.2	1.192	5	18.2	1.223	14	64.9	1.169	14	32.8	1.357	14	42.8	1.028	12	21.6	1.767	14	62.8				0.482	4	63.9	0.37	4	58.3	0.921	4	8.3	0.391
IPI00644715.1	Uncharacterized protein	0.4143	4	1	19	25																																		0.935	2	34.4	1.669	2	13.9	1.065	2	26.6	1.35
IPI00645022.2	Isoform 2 of Integrator complex subunit 7	0.6772	4	1	60	163																																		1.234	2	0.2	3.2	2	8.4	0.957	2	5.8	3.655
IPI00645192.4	Mutant methyl CpG binding protein 2 variant 1	0.7769	8	23	54	362	0.971	22	23.2	0.913	22	57.4	0.901	22	38.9	0.892	21	15.8	0.865	20	40.9	1.095	27	20	0.962	26	20	1.218	26	23.5	0.984	26	13.2	1.22	27	26.6				0.645	52	82.4	0.519	51	95.3	0.936	52	18.8	0.627
IPI00645268.4	Isoform 2 of Protein spire homolog 1	0.4879	22	1	37	68																																		10.602	1		7.92	1		2.687	1		5.771
IPI00645369.3	Uncharacterized protein	0.6134	5	2	479	1163	1.279	1		1.203	1					1.551	1		1.342	1																				2.278	1		2.242	1		1.922	1		4.613
IPI00645614.2	Isoform 2 of Cadherin-3	0.4413	1	1	20	39																2.587	1		0.698	1		2.548	1		0.88	1		3.552	1
IPI00645720.4	Isoform 2 of Ubiquinone biosynthesis protein COQ7 homolog	0.2737	1	1	7	18																																		0.339	1		0.467	1		0.925	1		0.652
IPI00645836.1	Protein	0.5087	3	4	14	26																4.68	7	94.4	0.744	6	42	2.765	7	69.6	1.069	7	38	5.892	7	16.1
IPI00646016.2	cDNA FLJ55671, highly similar to Ubiquitin-associated protein 2-like	0.3135	9	1	26	53																0.925	1		1.21	2	62.6	1.064	1		1.183	2	17.7	1.21	1
IPI00646182.5	sodium/potassium-transporting ATPase subunit alpha-1 isoform c	0.436	13	2	45	141																																		1.051	7	164.7	1.44	7	105.9	0.914	6	62.6	1.827
IPI00646213.1	Uncharacterized protein	0.5017	1	1	11	18
IPI00646556.1	Uncharacterized protein	0.5754	2	1	14	68																																		0.71	8	39.2	0.907	8	38.2	1.046	8	39.2	0.789
IPI00646721.1	Ubiquitin carboxyl-terminal hydrolase	0.3112	5	1	25	38
IPI00646954.1	89 kDa protein	0.2987	4	3	23	60	1.054	2	15.7	1.035	2	4.6	1.065	2	18.9	0.92	2	25.1	1.113	2	4.9	1.946	5	43.9	0.403	5	95.9	1.987	5	85.4	0.966	5	25.5	1.878	5	56.7
IPI00647003.1	52 kDa protein	0.7516	16	5	35	125																1.231	4	28.6	0.974	3	54	1.523	4	28.6	0.662	4	41.4	0.96	5	54.9				1.061	13	42.4	0.926	13	71.9	0.923	12	62.9	1.175
IPI00647201.1	CCHCR1 protein	0.6867	11	1	55	113																1.607	1					1.815	1					5.564	1
IPI00647389.1	Isoform 2 of Epsin-1	0.4683	10	5	32	87	0.943	1					1.238	1								1.155	2	9.9	1.162	2	1.2	1.311	2	17.7	1.172	2	1.4	1.506	2	14.9				1.191	7	50.3	0.983	7	32.5	1.138	8	26.3	0.872
IPI00647652.2	sodium bicarbonate transporter-like protein 11 isoform 1	0.3878	3	1	27	38																1.114	1		1.126	1		0.709	1		0.697	1		1.576	1
IPI00647655.1	DNA polymerase	0.4264	2	1	62	116																1.335	1		0.395	1		2.255	1		0.996	1		1.449	1
IPI00651701.1	Putative uncharacterized protein BM009	0.3773	1	1	9	22	1.112	1		0.484	1		1.171	1		0.92	1		1.069	1
IPI00651724.5	Isoform 3 of Protein unc-45 homolog B	0.4779	2	1	42	70																																		0.481	1		0.774	1		0.797	1		0.707
IPI00651769.2	Isoform 2 of Myelin transcription factor 1-like protein	0.5168	3	1	59	146
IPI00654582.3	Toll interacting protein variant (Fragment)	0.517	7	3	17	33	0.966	3	2.9	0.998	3	16.1	0.936	3	2.7	0.874	3	4.3	1.169	3	8.1	1.237	3	10.2	0.971	3	10.5	1.361	3	2.6	1.032	3	12.3	1.506	3	1.6				1.748	2	17.1	0.854	2	32.7	0.984	2	36.9	0.872
IPI00654646.3	Isoform Er5 of Ankyrin-1	0.475	17	1	81	134	1.007	1		1.022	1		1.206	1		1.035	1		1.243	1																				0.771	1		0.942	1		0.825	1		0.216
IPI00654703.3	Myotubularin-related protein 13	0.5194	2	1	85	149
IPI00654710.2	PMS1 protein homolog 1 isoform c	0.3753	2	1	27	43																																		0.383	1		0.286	1		0.983	1		0.658
IPI00654820.2	ATP synthase subunit a	0.1314	1	1	4	6
IPI00654821.3	Isoform 4 of Epithelial splicing regulatory protein 1	0.362	4	1	22	50																0.676	1		0.419	1		0.808	1		0.935	1		1.135	1
IPI00655702.3	Isoform 5 of Neurofascin	0.8026	10	13	146	2538	1.019	112	29.7	0.926	110	36.6	1.021	108	27.9	0.956	109	24.7	1.103	109	32	1.066	167	33.5	0.917	164	41.6	1.145	168	37.1	0.937	166	25.7	1.313	168	33.2				0.956	180	54	0.74	179	64.8	0.827	180	30.1	0.654
IPI00657670.1	Apolipoprotein C-III variant 1	0.7607	2	2	6	9																																		0.869	3	140.2	0.541	3	41.4	0.88	2	36	0.441
IPI00657708.2	tumor suppressor p53-binding protein 1 isoform 2	0.5158	4	1	67	115	0.951	1		0.647	1		0.953	1		1.12	1		0.955	1
IPI00657720.1	Protein	0.3969	5	1	40	132
IPI00657721.1	Uncharacterized protein	0.5274	2	2	28	80																																		0.45	3	12.3	2.353	3	1.1	0.842	3	23.3	1.95
IPI00657771.1	otoancorin isoform 1	0.396	4	1	27	51																																		2.824	2	19.6	4.05	2	2	2.611	2	17.4	2.831
IPI00657884.5	Uncharacterized protein	0.5776	3	1	37	60
IPI00658130.1	IGL@ protein	0.7797	12	8	22	446	0.976	32	30	1.012	30	16.8	1.05	33	20.1	0.975	32	20.4	1.117	33	20.8	1.102	40	22.5	0.938	37	23.1	1.149	40	25.4	0.996	39	14	1.251	39	18.3				1.028	32	56.8	0.79	34	76.4	0.868	45	42.8	0.665
IPI00658155.1	Uncharacterized protein	0.4489	4	5	10	22																																		0.876	4	44.2	1.681	5	290.8	1.174	4	22	1.928
IPI00719373.3	IGL@ protein	1	12	5	22	339	1.005	13	40.4	0.975	13	13.6	1.155	14	37	1.027	14	26.9	1.072	14	26.2	1.067	22	28.6	0.96	23	19.5	0.988	23	33.1	0.996	23	22.8	1.251	23	23.3				0.955	31	69.1	0.704	33	97.8	0.887	39	24.8	0.627
IPI00719600.5	Isoform 2 of Cytoplasmic FMR1-interacting protein 2	0.6073	10	6	75	162																3.01	2	1	1.083	2	6	1.505	2	135	0.866	2	27.5	1.1	2	25.3				1.249	5	29.3	1.675	5	10.3	1.076	5	26.1	1.683
IPI00719680.1	Isoform 5 of AP-3 complex subunit delta-1	0.6897	6	7	73	175	0.999	6	16.4	0.507	5	69	1.022	5	13.7	0.87	6	19.7	0.918	6	21.1	0.999	4	30.1	0.829	4	66.8	0.531	4	120	1.031	5	11.5	1.052	5	36.9				0.607	8	39.2	0.545	8	27.6	0.949	8	25.1	0.594
IPI00735634.1	Isoform 2 of Serine/threonine-protein kinase 36	0.2937	3	1	29	48																1.615	1		1.652	1		1.63	1		1.344	1		1.601	1
IPI00736700.2	Uncharacterized protein	0.3472	2	1	22	36																0.514	1		1.133	1		0.571	1		0.551	1		1.175	1
IPI00738806.4	Uncharacterized protein	0.5527	5	2	115	223	1.206	2	50.1	0.397	2	10.3	1.468	2	52.6	0.875	2	43.6	1.424	2	54.4
IPI00739913.2	cDNA FLJ40592 fis, clone THYMU2010192	0.8122	1	1	16	26																																		0.639	1		0.549	1		1.022	1		0.821
IPI00742882.2	Protein Wnt	0.6109	3	1	25	40																3.987	1		0.853	1		4.86	1		1.423	1		4.489	1
IPI00743713.4	Pyruvate kinase	0.6477	4	1	41	152	2.114	7	25.4	1.108	7	31.6	1.961	7	29	1.065	7	30.1	1.609	7	33.1	7.266	5	65.4	0.812	4	15.7	8.058	5	51.2	1.094	5	35.9	8.511	5	70.5				1.795	7	33.6	4.809	8	189.5	1.17	8	14.7	4.2
IPI00744139.1	HSPA12B protein (Fragment)	0.4672	4	1	34	51				1.365	1		1.132	1
IPI00744148.2	Isoform 1 of Core histone macro-H2A.1	0.729	6	6	29	74																2.521	5	36.9	0.769	5	165.6	1.626	5	68.8	0.617	5	42	2.188	5	43.3				0.967	8	7.7	0.919	8	15.7	0.999	8	6.7	0.963
IPI00744618.3	Stathmin (Fragment)	0.4925	4	1	9	16	2.078	1		0.664	1		1.309	1		2.258	1		3.445	1		1.201	1		0.699	1		1.022	1					1.014	1
IPI00744780.2	Isoform 2 of Breast carcinoma-amplified sequence 1	0.6987	3	1	61	1448	0.999	76	30.6	1.089	69	37.7	1.064	74	29.4	0.941	77	26.4	1.009	75	32	1.164	110	38.8	1.022	101	25.7	1.126	107	33.1	0.977	112	22.6	1.411	112	28.7				0.859	70	82.7	1.15	67	89.9	0.936	80	29.6	1.111
IPI00745056.1	Isoform 2 of Neuronal-specific septin-3	0.8229	5	18	36	316	1.06	6	37.6	0.841	6	48.7	1.494	6	20.7	0.692	6	28.2	1.564	6	32.1	3.411	30	51	0.881	27	45.4	3.733	30	65.3	0.963	28	25	4.011	30	65				2.344	26	83.3	3.853	28	134.9	1.22	27	28.8	3.457
IPI00746419.1	Protein furry homolog	0.4181	2	1	106	182				1.486	1								1.319	1
IPI00746655.1	Isoform 2 of Extended synaptotagmin-1	0.3007	3	1	24	40
IPI00747270.1	hypothetical protein LOC84326 isoform d	0.7165	2	1	6	11																0.973	1		0.359	1		1.098	1		0.397	1		1.269	1
IPI00747400.4	Uncharacterized protein	0.507	2	1	66	122																																		0.427	1		1.185	1		1.117	1		1.234
IPI00747470.1	Putative zinc finger protein	0.4505	1	1	54	97																																		0.514	1					0.908	1		0.368
IPI00747810.3	52 kDa protein	0.7542	5	12	29	200	1.609	7	60.1	0.634	3	21.3	1.551	7	38.6	0.975	6	31.9	1.373	7	24.7	2.389	20	68.5	0.581	18	71	1.87	20	74.3	0.916	20	11.7	2.557	20	72.6				1.256	1		6.181	1		1.035	1		5.712
IPI00748002.1	54 kDa protein	0.559	4	1	21	58	0.704	1		1.058	1		0.67	1		1.276	1		0.648	1
IPI00748106.1	Conserved hypothetical protein	0.328	1	1	5	6
IPI00748576.1	dystrobrevin beta isoform 4	0.7652	6	1	56	163																																		0.758	1		1.104	1		1.164	1		0.889
IPI00748962.2	Similar to Ribosomal protein S11	0.7188	2	1	16	37																1.187	1		0.875	1		1.152	1		0.912	1		1.617	1
IPI00748998.1	Single-chain Fv (Fragment)	0.7583	38	2	18	61																1.208	2	49.2	0.819	2	27.7	1.195	2	35.6	1.01	2	15.3	1.322	2	57.4
IPI00749220.1	cDNA FLJ42341 fis, clone UTERU1000148	0.6267	2	1	14	28
IPI00759531.1	Isoform 2 of Nucleotide-binding oligomerization domain-containing protein 2	0.4452	2	1	36	62																5.732	1		1.067	1		5.907	1		0.931	1		6.562	1
IPI00759715.1	Isoform Cytoplasmic of Fumarate hydratase, mitochondrial	0.8137	2	1	24	72
IPI00759832.1	Isoform Short of 14-3-3 protein beta/alpha	0.668	7	3	16	57	1.132	2	3.2	0.616	2	79.1	0.929	2	68.4	1.013	2	25.7	1.275	2	9.7	1.695	3	86.7	1.004	2	40.8	1.747	3	56	0.895	3	8.7	2.205	3	54.1				1.006	7	13	0.84	7	21.8	0.574	7	48.4	0.835
IPI00760837.2	family with sequence similarity 98, member B isoform 1	0.5912	2	1	26	58																1.608	2	38.3	0.799	2	20.6	1.185	2	6.5	1.1	2	34.7	1.839	2	60.2
IPI00760962.1	Isoform 2 of KN motif and ankyrin repeat domain-containing protein 2	0.5984	3	1	34	54
IPI00761160.1	Isoform 6 of Calpastatin	0.7383	27	16	57	299	1.153	12	26.5	1.341	13	51.2	0.956	12	68.1	1.245	9	24	1.125	10	82.1	1.163	15	46.2	0.941	13	54.5	1.097	15	35	1.017	14	41.8	1.475	15	68.4				0.689	25	119.5	0.567	23	106	0.978	26	21.1	0.582
IPI00783186.2	Isoform 2 of Ankyrin repeat domain-containing protein 17	0.3374	8	1	72	120
IPI00783200.6	rap guanine nucleotide exchange factor 3 isoform b	0.4665	5	1	38	72																																					0.552	1		0.812	1		0.665
IPI00783411.2	Suppressin variant	0.4649	5	1	16	25
IPI00783594.3	Isoform 3 of RNA-binding protein with serine-rich domain 1	0.4515	4	1	16	29																																		1.075	1		1.157	1		1.133	1		1.544
IPI00783753.2	hypothetical protein LOC123207 isoform a	0.5686	6	2	12	21																0.88	4	51	0.738	4	46.6	0.79	4	91.8	1.067	4	28.9	1.171	4	3.2
IPI00784115.2	MYCBP-associated protein	0.373	2	1	32	54
IPI00784201.3	291 kDa protein	0.5832	7	2	190	390																																		2.381	1		2.322	1		1.591	1		2.309
IPI00784224.1	Similar to Zinc finger RNA-binding protein	0.5181	2	3	56	129																																		0.445	3	26.7	0.598	3	29.5	0.94	3	5.6	0.777
IPI00784285.1	Isoform 3 of Testis-expressed protein 14	0.5217	3	1	60	88
IPI00784294.1	DOCK4 protein	0.4306	6	1	68	97																0.719	1		1.24	1		1.194	1		0.913	1		2.333	1
IPI00784985.1	IGK@ protein	0.8213	10	0	17	713	1.083	33	30.5	0.952	34	85.4	1.123	35	21.3	0.984	34	22.3	1.192	33	32.4	1.187	49	34.5	0.9	50	29	1.36	49	50.8	1.072	51	19.9	1.424	51	29.2				1.334	37	138.4	0.993	36	119.7	1.122	39	41.4	1.137
IPI00785023.2	Isoform 2 of Serine/arginine repetitive matrix protein 2	0.5707	1	1	173	284																0.437	1		1.552	1		2.199	1		0.432	1		0.522	1
IPI00785067.1	IGH@ protein	0.5917	7	1	24	129	1.631	1		1.149	1		1.437	1		0.731	1		0.674	2	27.8	1.253	9	37.1	0.843	7	22.2	1.184	7	13.1	0.883	7	20.1	1.233	8	34.6				0.913	5	24.5	0.751	5	4.4	0.859	4	10.3	0.824
IPI00786926.1	Myosin-reactive immunoglobulin heavy chain variable region (Fragment)	0.5086	2	1	6	13																0.792	3	121.9	0.526	3	18.1	1.131	3	0.4	1.005	3	16.8	1.061	3	24.1
IPI00787561.3	zinc finger protein 420	0.5422	2	1	40	78
IPI00788131.3	Non-histone chromosomal protein HMG-14	0.83	9	1	16	167	0.948	13	22.2	1.251	13	15.8	1.198	12	28	0.938	13	54.1	1.139	12	40.5	0.978	9	14.3	0.992	10	66.4	1.071	10	24	0.903	10	30.6	1.164	11	49.8				0.544	16	106.6	0.48	13	90.1	0.96	16	24.9	0.557
IPI00788136.1	Isoform 2 of Centromere protein O	0.2721	2	1	7	11	1.316	1		2.505	1		2.345	1		0.608	1		0.472	1
IPI00788666.3	lipoxygenase homology domain-containing protein 1 isoform 1	0.2732	3	1	49	67
IPI00788782.1	Uncharacterized protein	0.4894	14	1	55	148																																		1.051	7	102.3	1.44	7	90.8	0.966	6	54.1	1.827
IPI00788836.1	Uncharacterized protein	0.6605	4	7	37	91																																		1.237	9	18.8	1.129	9	36.6	1.037	9	13.2	1.162
IPI00789184.1	Isoform 5 of Oxysterol-binding protein-related protein 6	0.415	6	1	33	57																0.605	1		0.305	1		0.562	1		0.753	1		0.845	1
IPI00789348.1	Isoform 3 of Acetoacetyl-CoA synthetase	0.5259	1	1	12	22																2.671	1		0.476	1		2.531	1		0.755	1		4.014	1
IPI00789370.3	serine hydroxymethyltransferase, mitochondrial isoform 3	0.6957	18	2	33	68																																		1.139	1		5.727	1		1.076	1		5.692
IPI00789551.1	Uncharacterized protein	0.5609	17	15	51	160																																		0.853	26	94.1	1.266	26	104.4	1.029	26	24.7	1.053
IPI00789849.2	disks large homolog 1 isoform 5	0.4708	8	1	30	57																0.986	1		0.375	1		0.226	1		0.468	1		0.597	1
IPI00790248.1	Uncharacterized protein	0.839	2	1	6	51																																		1.108	1		6.352	1		1.047	1		4.391
IPI00790292.3	cDNA FLJ61100, highly similar to 39S ribosomal protein L45, mitochondrial	0.6353	1	1	20	42																																		0.581	3	6.3	1.978	3	42.4	0.918	3	47.3	2.688
IPI00790403.1	Uncharacterized protein	0.7515	5	4	38	187							1.307	1								0.874	5	125	0.894	5	59.2	2.229	5	92.7	0.75	5	57.4	1.636	5	15.9				2.169	2	31.2	1.881	3	34	0.702	3	27.2	1.126
IPI00790571.2	Isoform 3 of Clathrin light chain A	0.5551	9	3	24	156	0.81	1		0.899	1		1.411	1		0.666	1		1.24	1		2.474	10	33.2	0.939	9	6.1	3.462	11	49	0.847	8	22.4	2.796	11	67.2				1.228	33	60	0.94	33	48.5	1.107	35	24.3	0.905
IPI00790634.2	Isoform 2 of Partner of Y14 and mago	0.5665	2	3	6	24																																		0.262	4	12.5	0.241	5	34.1	0.945	5	25.8	0.326
IPI00790739.1	Uncharacterized protein	0.7329	6	37	72	717	1.419	29	34.8	0.905	28	32.4	1.148	30	30.1	0.927	27	24.3	1.174	30	27.4	3.68	56	61.4	0.875	50	69.9	3.535	57	60.8	0.945	49	37.9	4.406	57	50.9				1.222	82	85.8	2.063	83	93.7	1.008	78	30	2.36
IPI00791306.1	Protein	0.3774	1	1	8	35																																								1.231	2	72.8
IPI00791832.1	Uncharacterized protein	0.7625	1	1	4	4
IPI00791894.1	Uncharacterized protein	0.5593	6	1	10	17
[truncated: 552 more rows]
[truncated: 29 more columns]

## Sheet: Sheet7
Accession	Description	Description	Sum(Coverage)	Sum(# Proteins)	Sum(# Unique Peptides)	Sum(# Peptides)	Sum(# PSMs)	A6: 126/131	A6: 126/131 Count	A6: 126/131 Variability [%]	A6: 127/131	A6: 127/131 Count	A6: 127/131 Variability [%]	A6: 128/131	A6: 128/131 Count	A6: 128/131 Variability [%]	A6: 129/131	A6: 129/131 Count	A6: 129/131 Variability [%]	A6: 130/131	A6: 130/131 Count	A6: 130/131 Variability [%]	Average A	B6: 126/131	B6: 126/131 Count	B6: 126/131 Variability [%]	B6: 127/131	B6: 127/131 Count	B6: 127/131 Variability [%]	B6: 128/131	B6: 128/131 Count	B6: 128/131 Variability [%]	B6: 129/131	B6: 129/131 Count	B6: 129/131 Variability [%]	B6: 130/131	B6: 130/131 Count	B6: 130/131 Variability [%]	Average B	C6: 126/131	C6: 126/131 Count	C6: 126/131 Variability [%]	C6: 127/131	C6: 127/131 Count	C6: 127/131 Variability [%]	C6: 128/131	C6: 128/131 Count	C6: 128/131 Variability [%]	C6: 129/131
IPI00219217.3	L-lactate dehydrogenase B chain	L-lactate dehydrogenase B chain	0.7455	5	6	26	80																#DIV/0!	9.954	9	93.8	1.448	8	38.5	7.855	9	205.3	1.079	8	18.6	11.815	9	117.7	9.87467							2.263	3	66.1	1.185
IPI00005719.1	Isoform 1 of Ras-related protein Rab-1A	Ras-related protein Rab-1A	0.8049	15	4	18	87																#DIV/0!	9.914	3	30.6	1.124	2	0.1	10.135	3	15.2	0.967	2	34.3	11.51	3	22.6	10.5197							3.392	6	154.2	1.15
IPI00395769.2	Isoform Heart of ATP synthase subunit gamma, mitochondrial	ATP synthase subunit gamma, mitochondrial	0.596	3	6	25	116																#DIV/0!	9.137	3	236.6	1.117	1		6.658	3	134.2	0.791	2	57.5	9.926	3	121.9	8.57367							3.287	19	39.3	0.989
IPI00478231.2	Transforming protein RhoA	Transforming protein RhoA	0.513	10	5	11	74																#DIV/0!	8.574	7	49.1	0.956	6	26.1	4.782	7	100.7	0.734	6	43.4	9.083	7	77.2	7.47967							6.281	8	50	1.446
IPI00219452.1	Isoform 6 of Cytosolic acyl coenzyme A thioester hydrolase	Cytosolic acyl coenzyme A thioester hydrolase	0.766	9	12	31	257																#DIV/0!	8.566	31	184.8	0.715	27	50	7.621	31	165.8	0.824	26	44.2	8.944	31	195	8.377							4.24	31	95.9	1.023
IPI00000949.1	Mu-crystallin homolog	Mu-crystallin homolog	0.8025	2	11	22	190																#DIV/0!	8.529	11	260.8	0.692	11	78.5	6.089	11	82.4	1.026	11	19.7	8.328	11	108.3	7.64867							2.813	17	171.8	0.807
IPI00218493.7	Hypoxanthine-guanine phosphoribosyltransferase	Hypoxanthine-guanine phosphoribosyltransferase	0.6422	4	7	22	82																#DIV/0!	8.478	12	207.1	1.331	12	28.7	7.832	12	151.8	1.288	11	19.3	10.703	12	139.8	9.00433							2.52	8	53.9	0.909
IPI00303476.1	ATP synthase subunit beta, mitochondrial	ATP synthase subunit beta, mitochondrial	0.8355	7	14	48	171																#DIV/0!	8.373	3	31.2	0.948	3	12.7	8.759	3	48.8	0.511	3	12	8.626	3	36.4	8.586							2.68	21	64.6	1.111
IPI00029469.1	Beta-centractin	Beta-centractin	0.7606	4	3	26	220																#DIV/0!	7.944	7	46.7	0.773	6	24.2	7.558	7	43	0.863	7	31.5	8.094	7	37.1	7.86533							3.415	39	58.1	1.059
IPI00027223.2	Isocitrate dehydrogenase [NADP] cytoplasmic	Isocitrate dehydrogenase [NADP] cytoplasmic	0.6256	4	5	30	71																#DIV/0!	7.523	4	76.1	0.755	3	71.8	8.528	4	45.2	0.892	4	8.2	8.547	4	80.1	8.19933
IPI00472047.1	Isoform 3 of NAD-dependent deacetylase sirtuin-2	NAD-dependent deacetylase sirtuin-2	0.7832	12	7	28	101																#DIV/0!	6.878	4	51	0.954	3	31.1	5.453	4	56.6	0.61	4	46.1	7.702	4	64.3	6.67767							2.692	15	45.5	1.004
IPI00003482.1	2,4-dienoyl-CoA reductase, mitochondrial	2,4-dienoyl-CoA reductase, mitochondrial	0.8806	7	12	37	320																#DIV/0!	6.755	21	139.9	1.175	20	47.6	8.342	21	165	1.036	19	31.4	8.127	21	181.9	7.74133							4.376	28	47.8	0.891
IPI00008529.1	60S acidic ribosomal protein P2	60S acidic ribosomal protein P2	0.9565	2	5	12	71																#DIV/0!	6.748	10	56.7	0.9	8	43	7.119	10	100.1	0.934	9	16.6	7.583	10	77.7	7.15							0.658	5	68.5	0.586
IPI00895801.1	Isoform 2 of Medium-chain specific acyl-CoA dehydrogenase, mitochondrial	Medium-chain specific acyl-CoA dehydrogenase, mitochondrial	0.6941	5	8	39	89																#DIV/0!	6.622	3	69.3	0.503	3	22.7	5.252	3	69.2	1.146	3	7.4	7.31	3	28.2	6.39467							1.775	12	197.2	1.051
IPI00970967.1	GSTT2 protein	GSTT2 protein	0.5164	16	5	14	56																#DIV/0!	6.577	7	92.7	0.631	5	1.5	4.5	7	51.5	0.888	5	18.7	6.908	7	56.8	5.995
IPI00028091.3	Actin-related protein 3	Actin-related protein 3	0.5478	6	6	24	95																#DIV/0!	6.305	9	134.3	1.109	5	55.2	8.564	8	118.6	1.142	7	61.5	7.487	9	156.1	7.452							1.53	4	92.4	0.905
IPI00016801.1	Glutamate dehydrogenase 1, mitochondrial	Glutamate dehydrogenase 1, mitochondrial	0.8513	8	13	46	196																#DIV/0!	6.277	16	97.4	0.917	12	44.2	6.735	16	86.5	0.776	12	22.5	7.45	16	79	6.82067							3.161	22	120.6	0.929
IPI00335509.3	Dihydropyrimidinase-related protein 5	Dihydropyrimidinase-related protein 5	0.7713	1	8	42	127																#DIV/0!	6.02	6	80	0.422	5	17.1	7.137	6	78.7	0.756	4	21.2	7.996	6	59.4	7.051							3.426	8	37.9	1.02
IPI00179187.4	Isoform 2 of DnaJ homolog subfamily A member 3, mitochondrial	DnaJ homolog subfamily A member 3, mitochondrial	0.7417	3	6	31	97																#DIV/0!	5.993	3	4.5	0.691	2	5.2	6.387	3	108.2	0.37	2	119.9	8.404	3	24.1	6.928							9.531	8	163.9	0.986
IPI00470528.5	60S ribosomal protein L15	60S ribosomal protein L15	0.75	9	7	27	121																#DIV/0!	5.961	4	60.9	1.009	3	8.7	4.501	4	46.5	1.007	3	18.8	6.672	4	60.4	5.71133							1.313	26	64.8	0.995
IPI00419802.4	Isoform 1 of 3-hydroxyisobutyryl-CoA hydrolase, mitochondrial	3-hydroxyisobutyryl-CoA hydrolase, mitochondrial	0.6425	5	5	22	64																#DIV/0!	5.856	7	67.1	0.812	5	304.1	5.457	7	96.1	1.057	6	13.8	4.485	7	37.1	5.266
IPI00007068.1	Isoform 1 of Actin-related protein 3B	Actin-related protein 3B	0.5096	5	4	21	103																#DIV/0!	5.85	11	151.3	0.699	6	35.9	2.636	11	220.6	0.916	8	11.7	5.813	11	124.4	4.76633
IPI00026268.3	Guanine nucleotide-binding protein G(I)/G(S)/G(T) subunit beta-1	Guanine nucleotide-binding protein G(I)/G(S)/G(T) subunit beta-1	0.8382	12	7	35	161																#DIV/0!	5.683	4	36.7	0.737	3	82.1	5.212	4	35.2	1.06	4	27.9	8.246	4	30.9	6.38033							3.005	30	89.4	1.022
IPI00011229.1	Cathepsin D	Cathepsin D	0.8495	6	11	35	227																#DIV/0!	5.115	15	163.7	0.705	12	46.2	5.481	15	80.1	0.969	12	29.3	5.951	15	76.9	5.51567							2.249	26	102.6	0.933
IPI00008530.1	60S acidic ribosomal protein P0	60S acidic ribosomal protein P0	0.6341	14	4	26	69																#DIV/0!	5.101	5	153.3	2.042	4	76	7.068	5	64.7	1.476	4	60.1	6.891	5	116.1	6.35333
IPI00295400.1	Isoform 1 of Tryptophanyl-tRNA synthetase, cytoplasmic	Tryptophanyl-tRNA synthetase, cytoplasmic	0.6667	9	6	33	120																#DIV/0!	4.811	9	138	0.629	6	12.1	4.363	9	172.2	0.957	7	41.7	6.341	9	170.5	5.17167							3.81	2	14.4
IPI00000792.1	Quinone oxidoreductase	Quinone oxidoreductase	0.6869	4	3	18	47																#DIV/0!	4.781	4	27.7	0.806	4	49	5.068	4	27.2	1.003	3	62.9	5.688	4	20.3	5.179
IPI00032406.1	DnaJ homolog subfamily A member 2	DnaJ homolog subfamily A member 2	0.9029	1	10	38	178																#DIV/0!	4.755	5	94.5	0.832	4	22.6	5.407	5	130.3	0.768	4	71.4	5.679	5	82.4	5.28033							6.018	19	99	1.108
IPI00645836.1	Protein	Protein	0.5087	3	4	14	26																#DIV/0!	4.68	7	94.4	0.744	6	42	2.765	7	69.6	1.069	7	38	5.892	7	16.1	4.44567
IPI00005198.2	Interleukin enhancer-binding factor 2	Interleukin enhancer-binding factor 2	0.4436	3	3	13	24																#DIV/0!	4.571	4	17.9	0.927	3	15.2	4.475	4	27.3	1.01	4	27.7	5.886	4	18.1	4.97733							1.41	6	50.9	0.887
IPI00003527.5	Na(+)/H(+) exchange regulatory cofactor NHE-RF1	Na(+)/H(+) exchange regulatory cofactor NHE-RF1	0.3408	1	3	9	13																#DIV/0!	4.555	3	3.8	1.064	2	10.2	3.618	3	65.5	0.947	2	43.2	4.149	3	38.8	4.10733
IPI00219675.1	Isoform B of Ras-related C3 botulinum toxin substrate 1	Ras-related C3 botulinum toxin substrate 1	0.5498	7	7	16	118																#DIV/0!	4.514	11	47.5	0.938	9	21.7	3.324	11	26.3	0.798	11	61.9	4.562	11	45.6	4.13333							1.965	26	74.1	0.94
IPI00004902.1	Isoform 1 of Electron transfer flavoprotein subunit beta	Electron transfer flavoprotein subunit beta	0.8157	2	9	22	133																#DIV/0!	4.317	18	32.6	0.826	18	28.1	4.223	18	34.1	0.926	17	24.7	4.666	18	46.9	4.402							2.763	9	28	0.946
IPI00015911.2	Dihydrolipoyl dehydrogenase, mitochondrial	Dihydrolipoyl dehydrogenase, mitochondrial	0.6778	7	10	38	147																#DIV/0!	4.294	13	101.1	0.918	11	42.3	3.722	13	129.3	1.154	11	43	4.26	13	103.6	4.092							2.472	20	163.5	0.958
IPI00304417.7	Isocitrate dehydrogenase [NAD] subunit beta, mitochondrial precursor	Isocitrate dehydrogenase [NAD] subunit beta, mitochondrial precursor	0.7481	5	9	38	163																#DIV/0!	4.079	5	311.1	0.876	2	19.5	1.935	5	155.4	0.982	4	20.6	5.325	5	211.7	3.77967							2.378	26	126.7	1.13
IPI00465179.4	6-phosphofructokinase, muscle type isoform 1	6-phosphofructokinase, muscle type isoform 1	0.7579	7	3	54	113																#DIV/0!	4.077	3	12.6	0.958	3	28.5	3.881	3	39.8	0.869	3	27.6	4.591	3	7.6	4.183							2.823	2	18.8	1.007
IPI00037448.3	Glyoxylate reductase/hydroxypyruvate reductase	Glyoxylate reductase/hydroxypyruvate reductase	0.6738	3	6	23	155																#DIV/0!	4.054	14	206.1	0.818	10	55.5	4.822	13	184.3	0.755	11	43.5	4.685	14	160.5	4.52033							3.994	20	73.7	0.832
IPI00010130.3	Glutamine synthetase	Glutamine synthetase	0.6193	2	4	18	54																#DIV/0!	3.862	5	31.6	1.044	5	32.4	4.976	5	5.7	1.167	5	100.9	2.299	5	125.6	3.71233							0.188	1		0.93
IPI00011274.3	Isoform 1 of Heterogeneous nuclear ribonucleoprotein D-like	Heterogeneous nuclear ribonucleoprotein D-like	0.7333	3	13	44	306																#DIV/0!	3.662	11	43.2	1.098	10	20.9	4.048	11	52.8	0.935	11	14.5	3.336	11	42.1	3.682							3.557	39	134.9	0.987
IPI00177008.1	Phosphoglycolate phosphatase	Phosphoglycolate phosphatase	0.6168	1	3	22	54																#DIV/0!	3.628	6	248	1.181	5	60.4	3.619	6	188.9	0.976	6	19	4.869	6	279.9	4.03867
IPI00021369.1	Alpha-crystallin B chain	Alpha-crystallin B chain	0.6057	6	7	20	155																#DIV/0!	3.626	10	58.5	0.754	10	18	3.398	10	35.9	0.847	10	19.1	3.62	10	47.2	3.548							0.833	55	83.6	1.155
IPI00009532.5	cDNA FLJ56034, highly similar to 4-aminobutyrate aminotransferase, mitochondrial	cDNA FLJ56034, highly similar to 4-aminobutyrate aminotransferase, mitochondrial	0.7903	1	9	44	257																#DIV/0!	3.523	11	52	0.676	9	23.1	3.109	11	81	0.891	10	29.7	4.006	11	48.3	3.546							4.1	11	36.3	1.055
IPI00640817.1	Uncharacterized protein	Uncharacterized protein	0.881	4	8	25	101																#DIV/0!	3.468	10	163.1	0.88	10	28	3.291	10	170.4	1.058	10	24.6	3.744	10	146.5	3.501							2.838	3	155.7	1.095
IPI00414079.1	Isoform 2 of V-type proton ATPase subunit H	V-type proton ATPase subunit H	0.8323	9	9	37	190																#DIV/0!	3.408	8	45.4	0.736	6	40.9	3.623	8	59.4	0.872	5	55.5	3.154	8	47	3.395							4.587	14	112.3	1.033
IPI00177728.3	Isoform 1 of Cytosolic non-specific dipeptidase	Cytosolic non-specific dipeptidase	0.5389	3	7	23	116																#DIV/0!	3.396	7	41.4	0.726	7	56.3	3.048	7	21.3	1.425	7	97.2	3.895	7	16.4	3.44633							1.274	10	269	0.949
IPI00936002.1	Isoform 2 of Alpha-aminoadipic semialdehyde dehydrogenase	Alpha-aminoadipic semialdehyde dehydrogenase	0.7162	9	18	38	289																#DIV/0!	3.393	19	146.5	0.839	17	38.7	3.315	19	171.5	0.99	16	20.1	4.055	19	129.2	3.58767							3.545	49	135.6	1.055
IPI00017726.1	Isoform 1 of 3-hydroxyacyl-CoA dehydrogenase type-2	3-hydroxyacyl-CoA dehydrogenase type-2	0.7241	3	8	16	86																#DIV/0!	3.361	16	170.8	0.964	14	42.1	3.792	16	129.5	0.871	13	42.6	4.356	16	176.6	3.83633
IPI00642248.2	prostaglandin reductase 1 isoform 2	prostaglandin reductase 1 isoform 2	0.6179	5	5	17	59																#DIV/0!	3.3	9	180	0.951	7	48.9	4.543	9	321.7	0.962	9	44.1	4.362	9	193.7	4.06833							2.102	2	48.5	0.607
IPI00218848.5	ATP synthase, H+ transporting, mitochondrial F0 complex, subunit E	ATP synthase, H+ transporting, mitochondrial F0 complex, subunit E	0.7778	5	4	7	22																#DIV/0!	3.298	1		0.872	1		3.575	1		0.985	1		3.252	1		3.375							0.664	7	27.1	1.016
IPI00427330.3	Ribosome maturation protein SBDS	Ribosome maturation protein SBDS	0.764	7	9	29	69																#DIV/0!	3.279	2	35	0.839	2	116.3	3.032	2	25.2	0.989	2	8.2	3.092	2	50.3	3.13433							3.151	11	87.9	1.327
IPI00607799.5	Isoform 1 of 3-hydroxybutyrate dehydrogenase type 2	3-hydroxybutyrate dehydrogenase type 2	0.5429	8	3	14	47																#DIV/0!	3.246	3	132.9	0.769	3	20.3	3.588	3	184.9	0.593	3	93.6	3.735	3	173.6	3.523
IPI00333068.4	Actin-related protein 2/3 complex subunit 1A	Actin-related protein 2/3 complex subunit 1A	0.7351	4	10	30	92																#DIV/0!	3.172	8	37.8	0.974	7	39.6	2.659	8	39.9	1.091	8	14	3.294	8	23.4	3.04167							3.179	7	56	0.951
IPI01012504.1	6-phosphogluconate dehydrogenase, decarboxylating	6-phosphogluconate dehydrogenase, decarboxylating	0.6277	4	9	30	86																#DIV/0!	3.028	11	29.7	0.756	11	73.6	3.02	11	73.6	0.879	11	12.2	3.323	11	19.3	3.12367
IPI00719600.5	Isoform 2 of Cytoplasmic FMR1-interacting protein 2	Cytoplasmic FMR1-interacting protein 2	0.6073	10	6	75	162																#DIV/0!	3.01	2	1	1.083	2	6	1.505	2	135	0.866	2	27.5	1.1	2	25.3	1.87167							1.675	5	10.3	1.076
IPI00290566.1	T-complex protein 1 subunit alpha	T-complex protein 1 subunit alpha	0.6799	6	5	34	86																#DIV/0!	2.998	3	68	1.291	2	102	2.565	3	99.6	0.861	3	7.7	2.325	3	82	2.62933							2.118	3	2.7	1.205
IPI00160552.4	Isoform 1 of Tenascin-R	Tenascin-R	0.5884	2	11	59	187																#DIV/0!	2.918	1		0.855	1		3.351	1		0.715	1		3.055	1		3.108							2.287	7	38.1	1.269
IPI00219219.3	Galectin-1	Galectin-1	0.963	2	11	16	185																#DIV/0!	2.86	13	88.3	0.912	12	16.4	2.452	13	56.2	0.892	13	11.5	3.188	13	90	2.83333							0.937	42	89.9	0.974
IPI00019888.1	Succinate-semialdehyde dehydrogenase, mitochondrial	Succinate-semialdehyde dehydrogenase, mitochondrial	0.6916	4	10	38	152																#DIV/0!	2.841	15	62.7	0.583	12	49.3	2.4	15	71	0.985	13	18.8	2.742	15	83.1	2.661							2.394	3	3.5	0.997
IPI00010810.1	Electron transfer flavoprotein subunit alpha, mitochondrial	Electron transfer flavoprotein subunit alpha, mitochondrial	0.964	2	16	36	240																#DIV/0!	2.834	14	101.8	1.088	14	45.8	2.348	14	147.9	0.909	14	51.8	3.902	14	219.4	3.028							4.539	38	77.5	1.117
IPI00001539.8	3-ketoacyl-CoA thiolase, mitochondrial	3-ketoacyl-CoA thiolase, mitochondrial	0.8564	1	7	35	119																#DIV/0!	2.821	6	38.3	0.733	2	30.3	2.216	6	61.4	0.917	5	33.8	3.124	6	77.9	2.72033
IPI00216313.7	Visinin-like protein 1	Visinin-like protein 1	0.8482	3	8	18	73																#DIV/0!	2.751	2	6.4	0.748	2	7.6	2.901	2	14.5	0.78	2	35.4	3.131	2	3.9	2.92767							2.041	15	125.1	1.142
IPI00024990.6	Methylmalonate-semialdehyde dehydrogenase [acylating], mitochondrial	Methylmalonate-semialdehyde dehydrogenase [acylating], mitochondrial	0.8019	4	26	44	333																#DIV/0!	2.739	4	11.8	1.189	3	79.7	3.189	4	67.1	0.731	3	7	2.645	4	29.1	2.85767							3.778	70	84.8	0.9
IPI00005162.3	Actin-related protein 2/3 complex subunit 3	Actin-related protein 2/3 complex subunit 3	0.9494	4	4	21	91																#DIV/0!	2.715	11	54.5	0.84	10	41.4	3.622	11	89.2	1.179	11	25.2	3.584	11	51.6	3.307							2.028	14	83.2	1.261
IPI00871221.1	Isoform 2 of Sodium/potassium-transporting ATPase subunit beta-1	Sodium/potassium-transporting ATPase subunit beta-1	0.598	3	6	19	109																#DIV/0!	2.665	4	45.4	0.903	4	45.6	2.322	4	84.5	1.254	3	13.8	3.622	4	9.5	2.86967							1.133	19	52.1	1.069
IPI00744148.2	Isoform 1 of Core histone macro-H2A.1	Core histone macro-H2A.1	0.729	6	6	29	74																#DIV/0!	2.521	5	36.9	0.769	5	165.6	1.626	5	68.8	0.617	5	42	2.188	5	43.3	2.11167							0.919	8	15.7	0.999
IPI00947458.1	protein-L-isoaspartate(D-aspartate) O-methyltransferase	protein-L-isoaspartate(D-aspartate) O-methyltransferase	0.814	7	13	25	282																#DIV/0!	2.48	6	152.1	1.044	6	11.7	2.355	6	165.9	0.77	6	18.8	2.439	6	105.5	2.42467							1.367	56	48.6	0.846
IPI00455383.4	Isoform 2 of Clathrin heavy chain 1	Clathrin heavy chain 1	0.6138	5	36	93	468																#DIV/0!	2.472	3	63.3	1.721	3	3.1	2.769	3	49.8	0.957	3	2.6	3.756	3	37.3	2.999							1.046	72	87.8	1.058
IPI00012535.1	DnaJ homolog subfamily A member 1	DnaJ homolog subfamily A member 1	0.7406	13	19	34	152																#DIV/0!	2.434	1		1.008	1		2.698	1		2.557	1		3.979	1		3.037							3.015	28	177.9	1.059
IPI00021828.1	Cystatin-B	Cystatin-B	0.9388	1	3	7	33																#DIV/0!	2.386	1		1.129	1		2.367	1		0.791	1		3.204	1		2.65233							0.904	8	39	0.905
IPI00867533.1	60S ribosomal protein L6	60S ribosomal protein L6	0.7847	8	17	43	223																#DIV/0!	2.376	8	65.3	1.121	8	46.5	2.547	8	46.4	1.062	8	21.5	2.664	8	47.8	2.529							0.733	57	55.8	0.972
IPI00164481.2	Isoform 2 of Double-stranded RNA-binding protein Staufen homolog 2	Double-stranded RNA-binding protein Staufen homolog 2	0.7565	13	4	50	171																#DIV/0!	2.352	5	98.1	1.021	5	38.3	1.258	5	14.7	1.197	4	56.6	2.821	5	56	2.14367							1.034	3	275.2	1.078
IPI00946636.2	cDNA FLJ51804, highly similar to Vacuolar ATP synthase catalytic subunit A, ubiquitous isoform	cDNA FLJ51804, highly similar to Vacuolar ATP synthase catalytic subunit A, ubiquitous isoform	0.6901	4	13	35	212																#DIV/0!	2.276	12	112.7	0.923	11	59.6	2.099	12	99.1	0.866	11	51.5	1.85	12	80	2.075							4.79	23	77.2	1.028
IPI00005160.3	Actin-related protein 2/3 complex subunit 1B	Actin-related protein 2/3 complex subunit 1B	0.6075	2	3	17	51																#DIV/0!	2.266	5	103.4	0.763	5	24.5	2.825	5	54.1	0.857	4	42.6	3.636	5	69.2	2.909
IPI00306301.2	pyruvate dehydrogenase E1 component subunit alpha, somatic form, mitochondrial isoform 2 precursor	pyruvate dehydrogenase E1 component subunit alpha, somatic form, mitochondrial isoform 2 precursor	0.8692	8	24	53	292																#DIV/0!	2.259	2	62.7				2.252	2	115.2	1.06	1		2.827	2	84.1	2.446							3.78	60	193.8	1.017
IPI00016077.1	Protein NipSnap homolog 2	Protein NipSnap homolog 2	0.8636	6	12	30	228																#DIV/0!	2.135	1		0.83	1		2.728	1		1.065	1		3.179	1		2.68067							2.016	67	56.7	1.005
IPI00398700.3	Isoform Alpha-2 of Guanine nucleotide-binding protein G(o) subunit alpha	Guanine nucleotide-binding protein G(o) subunit alpha	0.8588	25	7	30	135																#DIV/0!	2.114	6	30.4	1.184	6	58.2	2.297	6	32.5	0.878	6	27.9	2.084	6	31.4	2.165							2.234	17	109.1	1.154
IPI01020958.1	Uncharacterized protein	Uncharacterized protein	0.7543	9	4	19	49																#DIV/0!	2.105	5	15.9	0.8	4	6.2	2.32	5	26.4	1.039	4	24.7	2.503	5	17.2	2.30933							0.786	1		0.856
IPI00550689.3	tRNA-splicing ligase RtcB homolog	tRNA-splicing ligase RtcB homolog	0.6396	5	9	35	111																#DIV/0!	2.094	1		0.857	1		2.188	1		1.584	1		5.809	1		3.36367							5.291	15	109.5	1.067
IPI00014898.3	Isoform 1 of Plectin	Plectin	0.6439	9	13	335	684																#DIV/0!	2.072	1		0.626	1		2.359	1		0.677	1		2.208	1		2.213							0.839	15	185.7	0.939
IPI00084828.1	Isoform 1 of Syntaxin-binding protein 1	Syntaxin-binding protein 1	0.8434	4	31	64	296																#DIV/0!	2.07	8	107.5	0.836	8	67.8	2.33	8	112.2	0.944	8	35.6	2.294	8	88.9	2.23133							1.684	63	94.4	1.092
IPI00219661.2	Isoform 1 of Myelin proteolipid protein	Myelin proteolipid protein	0.5271	8	5	15	90																#DIV/0!	2.04	7	41	0.709	7	12.6	1.157	7	32.6	0.986	7	15.7	2.789	7	25	1.99533							1.54	9	99.2	1.27
IPI00018465.1	T-complex protein 1 subunit eta	T-complex protein 1 subunit eta	0.7495	8	7	52	204																#DIV/0!	1.987	2	189.6	1.154	1		1.247	2	37.5	3.168	1		2.549	2	143.5	1.92767							2.514	11	86.7	1.696
IPI00400826.1	Isoform 2 of Clusterin	Clusterin	0.6886	12	13	44	165																#DIV/0!	1.954	6	149.2	0.964	4	52.1	3.023	6	77.3	0.785	5	27.6	2.765	6	80.3	2.58067							1.089	24	72.2	0.845
IPI00291928.8	Ras-related protein Rab-14	Ras-related protein Rab-14	0.7488	5	4	17	122																#DIV/0!	1.944	3	80.1	0.683	3	43.8	2.163	3	75.1	0.943	3	57.9	2.94	3	146	2.349							3.589	10	122.2	1.058
IPI00007765.5	Stress-70 protein, mitochondrial	Stress-70 protein, mitochondrial	0.8056	6	13	68	373																#DIV/0!	1.858	18	69.8	0.873	16	36.7	2.102	18	71.3	0.888	16	36	2.187	18	68.6	2.049							2.928	19	117.3	1.235
IPI00553185.2	T-complex protein 1 subunit gamma	T-complex protein 1 subunit gamma	0.8367	10	15	57	168																#DIV/0!	1.84	5	90.8	1.064	5	34.7	2.345	4	35.6	1.165	5	28.3	2.361	5	59.6	2.182							3.343	16	96.6	1.192
IPI00010133.3	Coronin-1A	Coronin-1A	0.6161	1	6	26	91																#DIV/0!	1.783	6	66.7	0.713	6	94.1	1.464	7	35.1	1.132	6	31.1	1.608	6	22.8	1.61833							1.222	8	77.1	1.054
IPI00014439.4	Dihydropteridine reductase	Dihydropteridine reductase	0.7664	5	3	17	67																#DIV/0!	1.782	8	78.5	1.217	8	17.4	2.347	8	138	0.896	8	27.4	1.826	8	49.5	1.985
IPI00018583.4	Isoform 1 of Intracellular hyaluronan-binding protein 4	Intracellular hyaluronan-binding protein 4	0.5375	2	5	27	64																#DIV/0!	1.696	2	74.5	1.039	2	19.3	1.127	2	12.7	1.182	2	39.3	0.906	2	1.7	1.243							0.727	6	56.2	0.903
IPI00409684.2	Isoform 2 of Nck-associated protein 1	Nck-associated protein 1	0.6199	3	7	65	164																#DIV/0!	1.679	6	23.7	0.934	6	19.7	2.037	6	36.2	0.905	6	12.3	1.714	6	24.3	1.81							1.59	17	47.7	1.089
IPI00064158.6	Isoform 1 of Tau-tubulin kinase 1	Tau-tubulin kinase 1	0.6313	1	3	91	254																#DIV/0!	1.632	1		1.559	1		1.406	1		1.714	1		1.513	1		1.517							0.595	6	38.9	1.138
IPI00013455.8	Isoform 1 of CAP-Gly domain-containing linker protein 1	CAP-Gly domain-containing linker protein 1	0.7204	9	5	130	363																#DIV/0!	1.626	10	69.5	0.884	9	41	1.293	10	78.7	0.677	9	41.8	1.437	10	56.7	1.452							1.211	4	109.4	1.182
IPI00305692.5	Thioredoxin-like protein 1	Thioredoxin-like protein 1	0.564	1	3	13	44																#DIV/0!	1.6	3	15.4	1.039	3	30.2	1.447	4	60.5	1.091	4	31.5	1.681	3	31.4	1.576
IPI00219160.3	60S ribosomal protein L34	60S ribosomal protein L34	0.7521	2	4	19	61																#DIV/0!	1.596	5	38.8	0.723	5	16.6	1.579	5	46.9	0.916	4	13.4	1.767	5	25.6	1.64733							1.145	4	5.7	1.002
IPI00298497.3	Fibrinogen beta chain	Fibrinogen beta chain	0.7312	3	6	36	132																#DIV/0!	1.523	1		0.733	1		1.245	1		1.043	1		1.179	1		1.31567							1.761	15	92.4	1.262
IPI00290204.1	Isoform 1 of U1 small nuclear ribonucleoprotein 70 kDa	U1 small nuclear ribonucleoprotein 70 kDa	0.4142	3	5	22	84																#DIV/0!	1.512	5	45.2	0.81	5	25.3	1.479	5	29.1	0.876	5	23.6	1.894	5	31.2	1.62833							0.952	5	16.7	1.044
IPI00916847.1	47 kDa protein	47 kDa protein	0.649	5	6	25	87																#DIV/0!	1.51	6	90	0.903	6	68.9	0.916	6	21.5	1.062	6	68	1.744	6	62.3	1.39							1.464	9	113.9	0.92
IPI00797148.1	Isoform 2 of Heterogeneous nuclear ribonucleoprotein A1	Heterogeneous nuclear ribonucleoprotein A1	0.8277	19	4	23	105																#DIV/0!	1.489	1		0.855	1		1.049	1		1.008	1		1.295	1		1.27767							0.445	6	50.1	1.038
IPI00910602.1	Isoform 1 of Neurofilament heavy polypeptide	Neurofilament heavy polypeptide	0.7027	3	10	71	231																#DIV/0!	1.48	7	68.7	1.011	6	107.9	1.359	7	56	0.972	5	43.7	1.319	7	25	1.386							2.857	31	130.3	1.09
IPI00031552.4	Isoform 1 of ELAV-like protein 3	ELAV-like protein 3	0.8147	2	6	34	196																#DIV/0!	1.477	3	20.9	1.196	3	25	1.818	3	27.2	1.073	3	6.8	1.931	3	26.3	1.742							2.467	43	91.5	1.078
IPI00024249.1	Isoform 1 of Fibroblast growth factor 12	Fibroblast growth factor 12	0.679	8	10	24	166																#DIV/0!	1.423	1		0.672	1		1.349	1		1.1	1		1.477	1		1.41633							1.199	39	78.7	1.164
IPI00929627.2	NAC-alpha domain-containing protein 1	NAC-alpha domain-containing protein 1	0.2894	1	4	34	117																#DIV/0!	1.405	5	157.4	1.11	5	36.4	1.511	5	179.2	0.737	5	110.9	2.078	5	104.1	1.66467							1.476	4	42.9	1.101
IPI00374657.2	Isoform 2 of Vesicle-associated membrane protein-associated protein A	Vesicle-associated membrane protein-associated protein A	0.7415	3	4	24	40																#DIV/0!	1.388	2	45.1	1.383	2	53.1	1.485	2	45.5	1.004	2	31.5	1.182	2	49.6	1.35167							0.867	4	50.7	0.949
IPI00031526.3	Uncharacterized protein C19orf43	Uncharacterized protein C19orf43	0.3295	1	3	5	11																#DIV/0!	1.375	3	70	0.509	3	2.1	0.684	3	55.2	0.886	3	24.5	1.062	3	28.7	1.04033							1.202	1		0.648
IPI00173346.4	Glucose 1,6-bisphosphate synthase	Glucose 1,6-bisphosphate synthase	0.4984	2	4	35	68																#DIV/0!	1.363	5	73.9	0.592	5	20.9	2.531	5	109	0.891	5	32.3	4.036	5	46.1	2.64333
IPI00014253.4	Ribosome biogenesis regulatory protein homolog	Ribosome biogenesis regulatory protein homolog	0.6932	1	7	36	93																#DIV/0!	1.353	1					1.193	1		0.801	1		1.072	1		1.206							0.553	13	77.7	0.93
IPI00029744.1	Single-stranded DNA-binding protein, mitochondrial	Single-stranded DNA-binding protein, mitochondrial	0.8581	4	7	18	83																#DIV/0!	1.332	2	15.6	0.935	2	21.6	1.613	2	7.8	0.8	2	7.5	1.361	2	6.1	1.43533							0.517	17	70.1	0.855
IPI00021264.1	Calponin-1	Calponin-1	0.7609	3	3	27	102																#DIV/0!	1.325	2	38.1	1.041	2	3.8	1.314	2	3.5	1.102	2	21.1	1.458	2	9.7	1.36567							1.234	7	20.6	0.862
IPI00218501.3	Isoform 2 of Ryanodine receptor 2	Ryanodine receptor 2	0.4494	3	4	185	452																#DIV/0!	1.321	6	41.8	0.642	4	9.7	1.178	5	41.7	0.8	4	11	2.175	6	61.5	1.558
IPI00029739.5	Isoform 1 of Complement factor H	Complement factor H	0.5321	5	7	58	146																#DIV/0!	1.311	5	15.6	0.814	4	2.2	1.301	5	44.2	1.203	5	75.3	1.346	5	37.9	1.31933
IPI00797249.1	L-xylulose reductase isoform 2	L-xylulose reductase isoform 2	0.6281	2	4	13	31																#DIV/0!	1.277	4	19.1	0.609	4	43.2	1.346	4	11.9	0.89	4	21.4	1.883	4	44.8	1.502
IPI00215888.4	Signal recognition particle 72 kDa protein	Signal recognition particle 72 kDa protein	0.696	3	9	57	287																#DIV/0!	1.263	9	51.5	1.335	7	23.2	1.246	9	52.4	0.931	9	19.6	1.217	9	25.9	1.242							1.07	19	112.5	1.267
IPI00409635.2	Isoform 2 of Extended synaptotagmin-2	Extended synaptotagmin-2	0.6349	5	6	64	190																#DIV/0!	1.261	1		1.33	1		1.359	1		1.246	1		0.891	1		1.17033							0.632	7	17.8	0.987
IPI00012199.1	Coiled-coil domain-containing protein 86	Coiled-coil domain-containing protein 86	0.55	8	12	26	94																#DIV/0!	1.249	3	40.2	0.957	3	19.7	1.011	3	29.8	0.956	3	8.5	1.196	3	14	1.152							0.441	27	73.5	0.914
IPI00639841.2	Isoform 1 of Enoyl-CoA delta isomerase 2, mitochondrial	Enoyl-CoA delta isomerase 2, mitochondrial	0.6193	7	5	30	84																#DIV/0!	1.232	1		1.298	1		1.671	1		1.283	1		2.056	1		1.653							1.638	12	139.6	0.991
IPI00647003.1	52 kDa protein	52 kDa protein	0.7516	16	5	35	125																#DIV/0!	1.231	4	28.6	0.974	3	54	1.523	4	28.6	0.662	4	41.4	0.96	5	54.9	1.238							0.926	13	71.9	0.923
IPI01019118.1	cDNA FLJ39243 fis, clone OCBBF2008283, highly similar to Protein NDRG1	cDNA FLJ39243 fis, clone OCBBF2008283, highly similar to Protein NDRG1	0.7893	14	5	22	81																#DIV/0!	1.23	2	110.3	0.643	2	0.3	1.361	2	38.6	0.84	2	39.9	1.254	2	94.2	1.28167							2.752	13	79.6	0.971
IPI00021088.1	Isoform 1 of Voltage-gated potassium channel subunit beta-2	Voltage-gated potassium channel subunit beta-2	0.6757	10	9	28	99																#DIV/0!	1.16	1		0.669	1		1.116	1		0.874	1		1.328	1		1.20133							4.033	13	28.4	1.059
IPI00647389.1	Isoform 2 of Epsin-1	Epsin-1	0.4683	10	5	32	87																#DIV/0!	1.155	2	9.9	1.162	2	1.2	1.311	2	17.7	1.172	2	1.4	1.506	2	14.9	1.324							0.983	7	32.5	1.138
IPI00299003.2	Wiskott-Aldrich syndrome protein family member 3	Wiskott-Aldrich syndrome protein family member 3	0.4721	3	8	22	133																#DIV/0!	1.144	3	3.1	0.885	4	3.6	1.111	4	12.7	0.708	3	2.4	1.264	4	18.8	1.173							1.427	22	34	1.017
IPI00220635.1	Isoform 5 of Disintegrin and metalloproteinase domain-containing protein 22	Disintegrin and metalloproteinase domain-containing protein 22	0.631	8	6	58	202																#DIV/0!	1.137	6	25.1	0.873	6	26.2	1.046	6	33.3	0.572	6	18.9	1.451	6	36.8	1.21133							0.965	9	136	0.886
IPI00219299.4	Talin-2	Talin-2	0.7038	1	9	176	517																#DIV/0!	1.136	10	50.3	0.714	10	12.9	1.049	10	73.1	0.874	9	29.3	1.523	10	46.9	1.236							0.958	17	32.6	0.917
IPI00037619.4	Putative 60S ribosomal protein L39-like 5	Putative 60S ribosomal protein L39-like 5	0.4902	2	3	5	26																#DIV/0!	1.134	4	22.1	1.207	4	7.3	1.208	4	25.4	0.946	4	0.6	1.434	4	16.2	1.25867							0.539	8	75.1	0.961
IPI00947496.1	Uncharacterized protein	Uncharacterized protein	0.5345	11	5	43	80																#DIV/0!	1.127	4	29.3	0.568	2	33.8	1.497	4	26.3	0.763	3	94.4	1.783	4	70	1.469							0.637	1		0.816
IPI00298994.6	Talin-1	Talin-1	0.6757	3	3	170	398																#DIV/0!	1.118	1		0.777	1		0.718	1		2.446	1		2.632	1		1.48933							1.668	10	110.2	1.079
IPI00893859.3	Isoform 3 of Calmodulin-regulated spectrin-associated protein 2	Calmodulin-regulated spectrin-associated protein 2	0.4973	5	11	80	184																#DIV/0!	1.096	3	20.9	1.159	3	51.8	1.334	3	7	0.787	3	57.3	1.035	3	0.4	1.155							0.577	22	45.1	1.045
IPI00910088.1	AP-1 complex subunit mu-1 isoform 1	AP-1 complex subunit mu-1 isoform 1	0.6759	4	5	24	70																#DIV/0!	1.059	2	16.1	1.164	2	15	1.334	2	41.3	0.89	2	18.9	1.259	2	57.4	1.21733							0.915	11	24.4	1.054
IPI00908873.1	Isoform 3 of Nucleolar and coiled-body phosphoprotein 1	Nucleolar and coiled-body phosphoprotein 1	0.5614	3	9	55	153																#DIV/0!	1.036	2	0.5	0.818	2	93.8	1.065	2	46.7	1.002	2	21	1.254	2	8.1	1.11833							0.545	12	26.5	0.887
IPI00018842.2	Isoform 1 of High mobility group nucleosome-binding domain-containing protein 3	High mobility group nucleosome-binding domain-containing protein 3	0.899	4	11	22	176																#DIV/0!	1.028	3	27.6	0.628	2	61	0.852	2	37.9	0.931	3	5	0.927	4	53.5	0.935667							0.341	18	76.4	0.86
IPI00719680.1	Isoform 5 of AP-3 complex subunit delta-1	AP-3 complex subunit delta-1	0.6897	6	7	73	175																#DIV/0!	0.999	4	30.1	0.829	4	66.8	0.531	4	120	1.031	5	11.5	1.052	5	36.9	0.860667							0.545	8	27.6	0.949
IPI00023004.7	Eukaryotic translation initiation factor 1A, Y-chromosomal	Eukaryotic translation initiation factor 1A, Y-chromosomal	0.7431	5	6	12	92																#DIV/0!	0.97	3	26.1	0.87	3	7.7	0.808	3	4.9	0.95	3	47	0.905	3	28.1	0.894333							0.776	15	35.2	0.915
IPI01011823.1	cDNA FLJ56737, highly similar to Insulin-like growth factor-binding protein 7	cDNA FLJ56737, highly similar to Insulin-like growth factor-binding protein 7	0.681	2	3	19	62																#DIV/0!	0.952	7	20.6	0.638	6	57.2	1	7	72.7	0.925	7	26.2	1.035	7	8.4	0.995667							0.41	7	36.7	1.033
IPI00184119.6	Isoform 2 of Putative tyrosine-protein phosphatase auxilin	Putative tyrosine-protein phosphatase auxilin	0.4639	3	5	41	151																#DIV/0!	0.951	12	151.7	0.863	13	41.2	1.088	12	111.1	1.018	12	32	1.299	12	54	1.11267							0.913	11	48.3	1.04
IPI00022793.5	Trifunctional enzyme subunit beta, mitochondrial	Trifunctional enzyme subunit beta, mitochondrial	0.9599	10	17	48	193																#DIV/0!	0.936	2	83.5	0.999	2	73.9	1.25	3	39.7	0.94	1		1.461	2	15.1	1.21567							2.052	37	95.3	0.996
IPI00956346.1	voltage-dependent P/Q-type calcium channel subunit alpha-1A isoform 2	voltage-dependent P/Q-type calcium channel subunit alpha-1A isoform 2	0.5307	10	4	144	327																#DIV/0!	0.93	4	8	0.748	4	47.6	1.049	4	42.8	0.883	3	9.5	1.656	4	19.4	1.21167
IPI00219678.3	Eukaryotic translation initiation factor 2 subunit 1	Eukaryotic translation initiation factor 2 subunit 1	0.6	3	3	24	61																#DIV/0!	0.918	1		1.083	1		1.674	1		0.998	1		1.395	1		1.329							2.368	8	178.2	0.939
IPI00010153.5	60S ribosomal protein L23	60S ribosomal protein L23	0.8	4	5	15	47																#DIV/0!	0.896	1		1.131	1		1.092	1		0.998	1		1.279	1		1.089							1.401	13	103.7	1.069
IPI00552277.1	Uncharacterized protein	Uncharacterized protein	0.7167	2	5	18	76																#DIV/0!	0.841	9	34.5	1.023	9	25.1	1.235	9	42.7	0.921	9	44.9	1.092	9	16.5	1.056							1.828	2	52.9	1.051
IPI00555744.6	Ribosomal protein L14 variant	Ribosomal protein L14 variant	0.7545	7	8	30	105																#DIV/0!	0.828	1		0.885	1		0.841	1		0.854	1		0.938	1		0.869							0.784	14	102.6	0.923
IPI00175096.1	Tetratricopeptide repeat protein 9C	Tetratricopeptide repeat protein 9C	0.4444	3	4	10	24																#DIV/0!	0.811	1					0.488	1					0.576	1		0.625							0.922	7	144.3	0.948
IPI00442211.1	Isoform 2 of Abl interactor 2	Abl interactor 2	0.6484	11	7	29	101																#DIV/0!	0.81	4	28.4	0.652	4	24.1	1.507	5	36.1	1.676	4	183.5	1.209	5	109.6	1.17533							1.705	18	47	0.993
IPI01026472.1	12 kDa protein	12 kDa protein	0.8455	10	4	10	68																#DIV/0!																#DIV/0!							1.117	12	41.3	1.002
IPI01022344.1	19 kDa protein	19 kDa protein	0.628	8	5	16	58																#DIV/0!																#DIV/0!							0.83	12	67.6	0.901
IPI01014619.1	20 kDa protein	20 kDa protein	0.8757	3	5	18	47																#DIV/0!																#DIV/0!							1.906	6	54.3	1.271
IPI00792538.2	27 kDa protein	27 kDa protein	0.8182	10	13	25	137																#DIV/0!																#DIV/0!							0.791	34	32.1	0.959
IPI00007001.1	Isoform 1 of 39S ribosomal protein L11, mitochondrial	39S ribosomal protein L11, mitochondrial	0.901	4	3	21	59																#DIV/0!																#DIV/0!							0.889	7	40.7	0.772
IPI00411816.3	39S ribosomal protein L2, mitochondrial	39S ribosomal protein L2, mitochondrial	0.6098	3	5	31	100																#DIV/0!																#DIV/0!							1.196	14	45.6	1.039
IPI00026271.5	40S ribosomal protein S14	40S ribosomal protein S14	0.596	4	5	15	79																#DIV/0!																#DIV/0!							2.619	10	112.4	0.997
IPI00221093.7	40S ribosomal protein S17	40S ribosomal protein S17	0.7481	2	8	14	125																#DIV/0!																#DIV/0!							1.137	19	37.1	0.997
IPI00013296.3	40S ribosomal protein S18	40S ribosomal protein S18	0.7763	3	11	26	129																#DIV/0!																#DIV/0!							1.469	35	52.2	1.089
IPI00013485.3	40S ribosomal protein S2	40S ribosomal protein S2	0.6177	9	4	29	57																#DIV/0!																#DIV/0!							2.085	8	58.1	0.663
IPI00012493.1	40S ribosomal protein S20	40S ribosomal protein S20	0.8403	5	5	12	64																#DIV/0!																#DIV/0!							1.015	19	40.6	1.067
IPI00011253.3	40S ribosomal protein S3	40S ribosomal protein S3	0.8724	13	11	26	109																#DIV/0!																#DIV/0!							3.572	29	70.4	1.106
IPI00217030.10	40S ribosomal protein S4, X isoform	40S ribosomal protein S4, X isoform	0.6806	6	14	26	99																#DIV/0!																#DIV/0!							1.14	26	62.5	1.068
IPI00008433.4	40S ribosomal protein S5	40S ribosomal protein S5	0.6765	1	3	19	75																#DIV/0!																#DIV/0!							1.242	11	30	1.12
IPI00302925.4	59 kDa protein	59 kDa protein	0.7843	5	5	50	120																#DIV/0!																#DIV/0!							1.758	3	79.4	1.22
IPI00304612.9	60S ribosomal protein L13a	60S ribosomal protein L13a	0.7044	2	8	25	74																#DIV/0!																#DIV/0!							0.493	22	78.1	0.936
IPI00025329.1	60S ribosomal protein L19	60S ribosomal protein L19	0.6684	13	6	20	106																#DIV/0!																#DIV/0!							0.468	12	44	0.895
IPI00247583.5	60S ribosomal protein L21	60S ribosomal protein L21	0.7563	3	8	20	95																#DIV/0!																#DIV/0!							1.179	26	126.1	0.972
IPI00914529.1	60S ribosomal protein L28 isoform 3	60S ribosomal protein L28 isoform 3	0.8935	6	3	25	88																#DIV/0!																#DIV/0!							0.687	9	88	1.098
IPI00550021.4	60S ribosomal protein L3	60S ribosomal protein L3	0.732	8	26	50	585																#DIV/0!																#DIV/0!							0.918	106	72.1	0.96
IPI00029731.8	60S ribosomal protein L35a	60S ribosomal protein L35a	1	4	8	21	81																#DIV/0!																#DIV/0!							1.026	29	127.3	0.954
IPI00414860.6	60S ribosomal protein L37a	60S ribosomal protein L37a	0.7391	5	6	13	90																#DIV/0!																#DIV/0!							0.651	27	42.6	0.899
IPI00031691.1	60S ribosomal protein L9	60S ribosomal protein L9	0.8906	7	3	29	304																#DIV/0!																#DIV/0!							0.929	56	93	0.859
IPI00220710.5	Isoform 1 of Acyl-coenzyme A thioesterase 9, mitochondrial	Acyl-coenzyme A thioesterase 9, mitochondrial	0.6196	6	5	31	83																#DIV/0!																#DIV/0!							5.453	6	88.1	0.895
IPI00020017.1	Adipose most abundant gene transcript 2 protein	Adipose most abundant gene transcript 2 protein	0.9342	2	4	9	90																#DIV/0!																#DIV/0!							0.413	7	56.7	0.776
IPI00008554.1	Angiogenin	Angiogenin	0.8912	1	4	16	70																#DIV/0!																#DIV/0!							0.542	18	35.6	0.989
IPI00009992.2	Arf-GAP with dual PH domain-containing protein 1	Arf-GAP with dual PH domain-containing protein 1	0.4358	11	7	17	55																#DIV/0!																#DIV/0!							0.84	15	51	0.984
IPI00020632.4	Argininosuccinate synthase	Argininosuccinate synthase	0.6044	3	5	32	72																#DIV/0!																#DIV/0!							3.328	12	63.1	0.96
IPI00029133.4	ATP synthase subunit b, mitochondrial	ATP synthase subunit b, mitochondrial	0.6055	2	4	17	65																#DIV/0!																#DIV/0!							1.326	9	72.2	1.113
IPI00456008.1	ATP synthase-coupling factor 6, mitochondrial isoform b precursor	ATP synthase-coupling factor 6, mitochondrial isoform b precursor	0.8966	3	6	14	141																#DIV/0!																#DIV/0!							0.931	20	206	1.268
IPI00844578.1	ATP-dependent RNA helicase A	ATP-dependent RNA helicase A	0.7268	2	11	94	384																#DIV/0!																#DIV/0!							3.347	17	145.5	1.104
IPI00299024.9	Isoform 1 of Brain acid soluble protein 1	Brain acid soluble protein 1	0.8414	2	10	14	102																#DIV/0!																#DIV/0!							1.126	37	35.8	0.991
IPI00456623.2	Isoform 1 of Brevican core protein	Brevican core protein	0.3611	1	3	25	73																#DIV/0!																#DIV/0!							1.307	5	58.2	1.052
IPI00550056.2	Isoform B of Calcium/calmodulin-dependent protein kinase type II subunit alpha	Calcium/calmodulin-dependent protein kinase type II subunit alpha	0.6667	17	4	34	92																#DIV/0!																#DIV/0!							1.374	10	59.1	1.112
IPI00025084.3	Calpain small subunit 1	Calpain small subunit 1	0.8396	1	3	13	59																#DIV/0!																#DIV/0!							0.656	16	119.6	1.081
IPI00011285.1	Calpain-1 catalytic subunit	Calpain-1 catalytic subunit	0.5014	12	3	32	68																#DIV/0!																#DIV/0!							0.936	6	138.9	0.785
IPI00028064.1	Cathepsin G	Cathepsin G	0.8824	1	5	20	70																#DIV/0!																#DIV/0!							0.66	15	83.2	0.837
IPI00909516.1	cDNA FLJ58558, highly similar to Tripeptidyl-peptidase 1	cDNA FLJ58558, highly similar to Tripeptidyl-peptidase 1	0.5161	4	6	15	73																#DIV/0!																#DIV/0!							2.284	22	115.6	1.039
IPI00910128.1	cDNA FLJ59457, highly similar to NADPH:adrenodoxin oxidoreductase, mitochondrial	cDNA FLJ59457, highly similar to NADPH:adrenodoxin oxidoreductase, mitochondrial	0.7011	6	9	29	73																#DIV/0!																#DIV/0!							2.659	13	57	1.041
IPI00011268.2	cDNA FLJ77422, highly similar to Homo sapiens RNA binding protein, autoantigenic (hnRNP-associated with lethal yellow homolog (mouse)), transcript variant 1, mRNA (Fragment)	cDNA FLJ77422, highly similar to Homo sapiens RNA binding protein, autoantigenic (hnRNP-associated with lethal yellow homolog (mouse)), transcript variant 1, mRNA (Fragment)	0.8436	8	8	30	85																#DIV/0!																#DIV/0!							1.223	14	61.2	0.936
IPI00293836.5	Isoform 3 of Cell adhesion molecule 2	Cell adhesion molecule 2	0.5835	4	3	17	55																#DIV/0!																#DIV/0!							0.965	6	55.7	1.461
IPI00465294.2	Cell division cycle 5-like protein	Cell division cycle 5-like protein	0.6608	1	9	54	126																#DIV/0!																#DIV/0!							0.604	14	98.3	1.129
IPI00376481.6	Isoform 3 of Centromere protein V	Centromere protein V	0.8529	2	3	24	50																#DIV/0!																#DIV/0!							0.671	5	49.4	1.135
IPI00014589.1	Isoform Brain of Clathrin light chain B	Clathrin light chain B	0.4978	3	11	19	103																#DIV/0!																#DIV/0!							0.72	27	58.8	1.027
IPI00552793.2	coiled-coil-helix-coiled-coil-helix domain-containing protein 7 isoform b	coiled-coil-helix-coiled-coil-helix domain-containing protein 7 isoform b	0.9091	7	3	15	60																#DIV/0!																#DIV/0!							0.447	20	49.6	0.955
IPI00176193.6	Isoform 1 of Collagen alpha-1(XIV) chain	Collagen alpha-1(XIV) chain	0.5908	5	27	90	307																#DIV/0!																#DIV/0!							1.272	36	55.7	1.232
IPI00014230.1	Complement component 1 Q subcomponent-binding protein, mitochondrial	Complement component 1 Q subcomponent-binding protein, mitochondrial	0.617	1	4	15	105																#DIV/0!																#DIV/0!							4.335	11	137.7	0.992
IPI00384265.5	Isoform F of Constitutive coactivator of PPAR-gamma-like protein 1	Constitutive coactivator of PPAR-gamma-like protein 1	0.6274	5	16	66	274																#DIV/0!																#DIV/0!							4.485	41	159.6	1.088
IPI00029751.1	Isoform 1 of Contactin-1	Contactin-1	0.6287	5	17	64	187																#DIV/0!																#DIV/0!							1.476	25	72.9	1
IPI00985452.1	CORO7-PAM16 protein	CORO7-PAM16 protein	0.4523	7	4	46	122																#DIV/0!																#DIV/0!							0.788	12	43.4	1.132
IPI00012835.1	C-terminal-binding protein 1	C-terminal-binding protein 1	0.5977	6	3	26	70																#DIV/0!																#DIV/0!							4.394	9	55.9	0.97
IPI00295240.6	Isoform Mitochondrial of Cysteine desulfurase, mitochondrial	Cysteine desulfurase, mitochondrial	0.5821	11	4	23	63																#DIV/0!																#DIV/0!							2.222	6	21.1	1.001
IPI00220416.3	Cytochrome b-c1 complex subunit 7	Cytochrome b-c1 complex subunit 7	0.5315	5	4	8	45																#DIV/0!																#DIV/0!							0.657	10	26.9	1.282
IPI00011200.5	D-3-phosphoglycerate dehydrogenase	D-3-phosphoglycerate dehydrogenase	0.6979	3	7	38	153																#DIV/0!																#DIV/0!							3.258	15	110.8	0.929
IPI00217871.4	Delta-1-pyrroline-5-carboxylate dehydrogenase, mitochondrial	Delta-1-pyrroline-5-carboxylate dehydrogenase, mitochondrial	0.5737	5	14	28	121																#DIV/0!																#DIV/0!							2.714	27	75.4	0.828
IPI00853174.1	Isoform 1 of DnaJ homolog subfamily A member 4	DnaJ homolog subfamily A member 4	0.597	8	6	26	102																#DIV/0!																#DIV/0!							6.746	9	199.4	1.245
IPI00008454.1	DnaJ homolog subfamily B member 11	DnaJ homolog subfamily B member 11	0.6788	2	5	22	99																#DIV/0!																#DIV/0!							3.814	10	46.9	0.932
IPI00152692.2	D-tyrosyl-tRNA(Tyr) deacylase 1	D-tyrosyl-tRNA(Tyr) deacylase 1	0.7177	1	6	20	110																#DIV/0!																#DIV/0!							1.105	1		1.064
IPI00024540.3	Isoform 1 of Endophilin-B2	Endophilin-B2	0.5443	8	8	23	70																#DIV/0!																#DIV/0!							1.501	12	63.2	0.866
IPI00024993.4	Enoyl-CoA hydratase, mitochondrial	Enoyl-CoA hydratase, mitochondrial	0.7138	1	8	24	74																#DIV/0!																#DIV/0!							1.023	13	95.8	0.861
IPI00025427.2	Eosinophil cationic protein	Eosinophil cationic protein	0.925	1	5	17	74																#DIV/0!																#DIV/0!							0.524	13	41.9	0.901
IPI00024913.2	Isoform Long of ES1 protein homolog, mitochondrial	ES1 protein homolog, mitochondrial	0.7463	7	6	18	57																#DIV/0!																#DIV/0!							1.773	12	146.3	0.827
IPI00021728.3	Eukaryotic translation initiation factor 2 subunit 2	Eukaryotic translation initiation factor 2 subunit 2	0.8078	2	12	25	164																#DIV/0!																#DIV/0!							0.883	45	43	0.966
IPI00005969.3	F-actin-capping protein subunit alpha-1	F-actin-capping protein subunit alpha-1	0.6538	1	3	13	31																#DIV/0!																#DIV/0!							0.934	8	60.6	0.944
IPI00026182.5	F-actin-capping protein subunit alpha-2	F-actin-capping protein subunit alpha-2	0.7902	5	3	21	45																#DIV/0!																#DIV/0!							1.762	6	47	1.102
IPI00026185.7	Isoform 1 of F-actin-capping protein subunit beta	F-actin-capping protein subunit beta	0.7076	6	3	21	67																#DIV/0!																#DIV/0!							2.104	9	46.8	1.094
IPI00927606.1	Glutathione peroxidase 1	Glutathione peroxidase 1	0.8276	1	5	10	37																#DIV/0!																#DIV/0!							1.501	13	127.2	0.862
IPI00329692.3	Isoform Long of Glycylpeptide N-tetradecanoyltransferase 1	Glycylpeptide N-tetradecanoyltransferase 1	0.4899	7	4	22	83																#DIV/0!																#DIV/0!							0.703	17	63.5	0.902
IPI00023625.1	Guanine nucleotide-binding protein G(I)/G(S)/G(O) subunit gamma-3	Guanine nucleotide-binding protein G(I)/G(S)/G(O) subunit gamma-3	0.9067	1	4	11	47																#DIV/0!																#DIV/0!							0.669	9	249.3	1.163
IPI00028509.1	Guanine nucleotide-binding protein G(I)/G(S)/G(O) subunit gamma-7	Guanine nucleotide-binding protein G(I)/G(S)/G(O) subunit gamma-7	0.9118	1	4	8	42																#DIV/0!																#DIV/0!							0.867	13	57.7	0.911
IPI00025512.2	Heat shock protein beta-1	Heat shock protein beta-1	0.8146	3	10	15	119																#DIV/0!																#DIV/0!							0.659	30	39.8	1.037
IPI00027834.3	Heterogeneous nuclear ribonucleoprotein L	Heterogeneous nuclear ribonucleoprotein L	0.6452	6	11	30	277																#DIV/0!																#DIV/0!							1.497	39	90.1	1.008
IPI00029184.1	Hyaluronan and proteoglycan link protein 2	Hyaluronan and proteoglycan link protein 2	0.5	3	5	14	52																#DIV/0!																#DIV/0!							0.986	14	92.8	1.23
IPI00044707.2	Hyaluronan and proteoglycan link protein 4	Hyaluronan and proteoglycan link protein 4	0.6915	3	5	22	53																#DIV/0!																#DIV/0!							1.081	9	67.1	0.979
IPI00029236.1	Insulin-like growth factor-binding protein 5	Insulin-like growth factor-binding protein 5	0.4853	2	3	12	24																#DIV/0!																#DIV/0!							0.725	8	62.6	0.946
IPI00220150.4	Isocitrate dehydrogenase [NAD] subunit gamma, mitochondrial	Isocitrate dehydrogenase [NAD] subunit gamma, mitochondrial	0.6005	9	9	26	118																#DIV/0!																#DIV/0!							2.778	10	121.1	0.866
IPI00011107.2	Isocitrate dehydrogenase [NADP], mitochondrial	Isocitrate dehydrogenase [NADP], mitochondrial	0.8341	3	30	50	466																#DIV/0!																#DIV/0!							3.676	121	112.8	1.124
IPI00173461.1	Junctophilin-1	Junctophilin-1	0.6142	1	5	50	159																#DIV/0!																#DIV/0!							0.639	11	56.1	0.878
IPI00015568.1	Kelch repeat and BTB domain-containing protein 11	Kelch repeat and BTB domain-containing protein 11	0.634	1	17	42	205																#DIV/0!																#DIV/0!							0.812	43	96.6	0.87
IPI00411690.1	Isoform 2 of La-related protein 1	La-related protein 1	0.5496	12	11	65	150																#DIV/0!																#DIV/0!							0.824	15	145.5	0.92
IPI00470576.4	Leucine-rich repeat-containing protein 57	Leucine-rich repeat-containing protein 57	0.9456	1	9	31	146																#DIV/0!																#DIV/0!							2.033	15	96	1.05
IPI00396321.1	Leucine-rich repeat-containing protein 59	Leucine-rich repeat-containing protein 59	0.4593	1	3	12	34																#DIV/0!																#DIV/0!							0.774	5	21.4	0.924
IPI00022317.3	Leydig cell tumor 10 kDa protein homolog	Leydig cell tumor 10 kDa protein homolog	0.8687	3	10	20	92																#DIV/0!																#DIV/0!							0.635	27	69.6	0.989
IPI00006979.1	LYR motif-containing protein 4	LYR motif-containing protein 4	0.7253	6	4	11	38																#DIV/0!																#DIV/0!							0.85	10	42.2	1.069
IPI00015602.1	Mitochondrial import receptor subunit TOM70	Mitochondrial import receptor subunit TOM70	0.7204	2	13	49	174																#DIV/0!																#DIV/0!							1.264	34	69.7	1.095
IPI00236556.1	Isoform H7 of Myeloperoxidase	Myeloperoxidase	0.7272	3	13	56	193																#DIV/0!																#DIV/0!							0.831	28	62.5	1.113
IPI00011676.2	Neural Wiskott-Aldrich syndrome protein	Neural Wiskott-Aldrich syndrome protein	0.7525	3	11	46	258																#DIV/0!																#DIV/0!							1.845	17	67.7	1.134
IPI00000390.2	Isoform 1 of Noelin-3	Noelin-3	0.6925	6	3	37	77																#DIV/0!																#DIV/0!							0.958	6	35	0.871
IPI00031812.3	Nuclease-sensitive element-binding protein 1	Nuclease-sensitive element-binding protein 1	0.9074	13	9	29	350																#DIV/0!																#DIV/0!							0.699	19	39.6	0.946
IPI00941463.1	Nucleosome assembly protein 1-like 4	Nucleosome assembly protein 1-like 4	0.4853	13	5	13	56																#DIV/0!																#DIV/0!							2.428	8	119.1	1.074
IPI00016112.6	Isoform 1 of Peroxidasin homolog	Peroxidasin homolog	0.6389	4	7	73	215																#DIV/0!																#DIV/0!							0.963	15	88.5	1.025
IPI00031820.3	Phenylalanyl-tRNA synthetase alpha chain	Phenylalanyl-tRNA synthetase alpha chain	0.6594	2	11	32	108																#DIV/0!																#DIV/0!							2.755	16	64	1.116
IPI00549725.6	Phosphoglycerate mutase 1	Phosphoglycerate mutase 1	0.7165	7	4	19	76																#DIV/0!																#DIV/0!							0.96	9	143.4	0.842
IPI00930241.1	probable rRNA-processing protein EBP2 isoform 1	probable rRNA-processing protein EBP2 isoform 1	0.5319	2	4	24	66																#DIV/0!																#DIV/0!							0.796	7	36.5	0.96
IPI00003921.2	Isoform 1 of Protein 4.1	Protein 4.1	0.5822	11	5	48	153																#DIV/0!																#DIV/0!							1.757	17	40.1	1.161
IPI00020021.3	Protein DEK	Protein DEK	0.4427	6	6	26	56																#DIV/0!																#DIV/0!							0.376	8	28.3	0.912
IPI00056334.6	Protein kinase C delta-binding protein	Protein kinase C delta-binding protein	0.6437	2	6	20	68																#DIV/0!																#DIV/0!							0.596	12	44.8	0.819
IPI00033600.1	Isoform 1 of Protein phosphatase 1 regulatory subunit 7	Protein phosphatase 1 regulatory subunit 7	0.7944	11	5	28	101																#DIV/0!																#DIV/0!							3.369	10	160.5	0.999
IPI00736251.2	Protein phosphatase 1H	Protein phosphatase 1H	0.5389	1	6	29	61																#DIV/0!																#DIV/0!							1.193	8	73.5	0.999
IPI00301311.1	Isoform 2 of Protein SET	Protein SET	0.4116	4	4	19	65																#DIV/0!																#DIV/0!							1.449	13	45.8	0.952
IPI00025160.2	Protein VAC14 homolog	Protein VAC14 homolog	0.5396	2	3	43	92																#DIV/0!																#DIV/0!							4.11	7	56.6	1.063
IPI00294187.1	Protein-arginine deiminase type-2	Protein-arginine deiminase type-2	0.4586	4	7	30	71																#DIV/0!																#DIV/0!							3.275	11	193.4	1.116
IPI00182938.8	Isoform 1 of Putative adenosylhomocysteinase 2	Putative adenosylhomocysteinase 2	0.6736	3	3	39	90																#DIV/0!																#DIV/0!							2.477	11	51.3	0.97
IPI00299402.1	Pyruvate carboxylase, mitochondrial	Pyruvate carboxylase, mitochondrial	0.5688	3	4	64	136																#DIV/0!																#DIV/0!							1.086	11	34.6	1.279
IPI00003925.6	Isoform 1 of Pyruvate dehydrogenase E1 component subunit beta, mitochondrial	Pyruvate dehydrogenase E1 component subunit beta, mitochondrial	0.9526	6	15	29	267																#DIV/0!																#DIV/0!							4.257	55	121	1.056
IPI00016670.3	Ragulator complex protein LAMTOR1	Ragulator complex protein LAMTOR1	0.8323	5	5	15	86																#DIV/0!																#DIV/0!							0.907	8	32.6	0.855
IPI00023504.1	Ras-related protein Rab-3A	Ras-related protein Rab-3A	0.5455	8	5	10	51																#DIV/0!																#DIV/0!							8.792	9	57.5	0.966
IPI00029699.1	Ribonuclease 4	Ribonuclease 4	0.8639	1	6	15	46																#DIV/0!																#DIV/0!							0.449	7	32.1	0.77
IPI00215801.1	Isoform 2 of RNA-binding protein 39	RNA-binding protein 39	0.666	8	5	33	116																#DIV/0!																#DIV/0!							1.049	13	53.8	0.985
IPI00977661.1	RPL17-C18orf32 protein isoform 1	RPL17-C18orf32 protein isoform 1	0.7149	4	3	18	58																#DIV/0!																#DIV/0!							0.813	15	42.1	1.09
IPI00749245.1	Secreted frizzled-related protein 1	Secreted frizzled-related protein 1	0.5382	2	5	16	74																#DIV/0!																#DIV/0!							0.576	20	48.3	1.043
IPI00294650.5	Secreted frizzled-related protein 3	Secreted frizzled-related protein 3	0.6677	1	8	26	109																#DIV/0!																#DIV/0!							0.686	18	73.3	0.963
IPI00009362.2	Secretogranin-2	Secretogranin-2	0.5737	2	5	36	104																#DIV/0!																#DIV/0!							0.667	7	129.5	0.98
IPI00304493.5	Serum response factor-binding protein 1	Serum response factor-binding protein 1	0.6807	1	5	32	63																#DIV/0!																#DIV/0!							0.482	7	23	0.917
IPI00295889.2	Signal recognition particle 19 kDa protein	Signal recognition particle 19 kDa protein	0.9236	6	5	16	78																#DIV/0!																#DIV/0!							2.7	16	42.5	1.173
IPI00102936.3	Isoform 2 of Signal recognition particle 68 kDa protein	Signal recognition particle 68 kDa protein	0.5134	6	12	39	144																#DIV/0!																#DIV/0!							1.131	18	64.4	1.036
IPI00247439.3	Isoform 2 of STE20-like serine/threonine-protein kinase	STE20-like serine/threonine-protein kinase	0.5033	19	7	72	183																#DIV/0!																#DIV/0!							0.687	17	67.5	1.132
IPI00872762.2	Succinyl-CoA ligase [GDP-forming] subunit alpha, mitochondrial	Succinyl-CoA ligase [GDP-forming] subunit alpha, mitochondrial	0.6272	3	6	20	71																#DIV/0!																#DIV/0!							1.377	18	494.5	0.797
IPI00383163.5	Isoform 1 of Thymocyte nuclear protein 1	Thymocyte nuclear protein 1	0.6444	3	8	18	68																#DIV/0!																#DIV/0!							0.812	13	144.7	0.827
IPI00552756.5	Translation initiation factor IF-3, mitochondrial	Translation initiation factor IF-3, mitochondrial	0.7014	1	7	26	101																#DIV/0!																#DIV/0!							0.591	21	39.3	0.998
IPI00031522.2	Trifunctional enzyme subunit alpha, mitochondrial	Trifunctional enzyme subunit alpha, mitochondrial	0.8073	3	13	64	156																#DIV/0!																#DIV/0!							2.99	15	117.7	0.99
IPI00873344.1	Isoform 3 of Tumor protein D52	Tumor protein D52	0.7137	11	5	23	114																#DIV/0!																#DIV/0!							1.651	11	216	1.122
IPI00848309.2	Isoform 2 of Tyrosine-protein phosphatase non-receptor type substrate 1	Tyrosine-protein phosphatase non-receptor type substrate 1	0.6339	13	6	25	81																#DIV/0!																#DIV/0!							0.986	11	152.2	0.957
IPI00297477.3	U2 small nuclear ribonucleoprotein A'	U2 small nuclear ribonucleoprotein A'	0.7882	3	13	33	138																#DIV/0!																#DIV/0!							1.551	30	216.2	1.046
IPI00003949.1	Ubiquitin-conjugating enzyme E2 N	Ubiquitin-conjugating enzyme E2 N	0.8947	6	8	12	66																#DIV/0!																#DIV/0!							1.096	20	50.6	1.023
IPI00019600.3	Ubiquitin-conjugating enzyme E2 variant 2	Ubiquitin-conjugating enzyme E2 variant 2	0.8	11	5	14	50																#DIV/0!																#DIV/0!							2.213	5	87	1.848
IPI00645078.1	Ubiquitin-like modifier-activating enzyme 1	Ubiquitin-like modifier-activating enzyme 1	0.4726	6	5	44	92																#DIV/0!																#DIV/0!							0.428	9	114.3	0.896
IPI00789551.1	Uncharacterized protein	Uncharacterized protein	0.5609	17	15	51	160																#DIV/0!																#DIV/0!							1.266	26	104.4	1.029
IPI01018647.1	Uncharacterized protein	Uncharacterized protein	0.9286	13	11	36	130																#DIV/0!																#DIV/0!							1.164	25	86.1	1.232
IPI00788836.1	Uncharacterized protein	Uncharacterized protein	0.6605	4	7	37	91																#DIV/0!																#DIV/0!							1.129	9	36.6	1.037
IPI00927658.1	Uncharacterized protein	Uncharacterized protein	0.732	3	7	17	138																#DIV/0!																#DIV/0!							0.782	41	95.4	0.987
IPI00965327.1	Uncharacterized protein	Uncharacterized protein	0.6878	7	7	38	120																#DIV/0!																#DIV/0!							3.914	12	39.7	1.222
IPI00982313.1	Uncharacterized protein	Uncharacterized protein	0.7803	4	6	29	84																#DIV/0!																#DIV/0!							0.628	9	11.7	0.934
IPI00979574.1	Uncharacterized protein	Uncharacterized protein	0.6538	4	5	14	91																#DIV/0!																#DIV/0!							0.787	29	51	0.921
IPI01010281.1	Uncharacterized protein	Uncharacterized protein	0.7295	19	4	54	167																#DIV/0!																#DIV/0!							1.09	12	34.1	1.215
IPI00967027.1	Uncharacterized protein	Uncharacterized protein	0.7763	6	3	29	69																#DIV/0!																#DIV/0!							1.054	6	91.7	0.837
IPI00974176.1	Uncharacterized protein	Uncharacterized protein	0.7239	7	3	14	72																#DIV/0!																#DIV/0!							1.04	6	72.7	1.115
IPI00184546.4	UPF0444 transmembrane protein C12orf23	UPF0444 transmembrane protein C12orf23	0.7931	2	3	8	47																#DIV/0!																#DIV/0!							0.471	17	25.7	1.175
IPI00216308.5	Voltage-dependent anion-selective channel protein 1	Voltage-dependent anion-selective channel protein 1	0.8587	4	4	21	94																#DIV/0!																#DIV/0!							0.642	17	85.3	0.971
IPI00103604.3	Voltage-dependent calcium channel gamma-8 subunit	Voltage-dependent calcium channel gamma-8 subunit	0.5906	1	4	18	38																#DIV/0!																#DIV/0!							0.941	7	76.2	0.98
IPI00006608.1	Isoform APP770 of Amyloid beta A4 protein (Fragment)	APP770 of Amyloid beta A4 protein (Fragment)	0.6234	13	2	48	262	6.062	13	173.7	1.01	14	30.4	5.648	13	232.9	0.972	14	23.8	5.596	13	176	5.76867	9.214	18	178.1	0.91	19	31.9	7.113	18	232.1	1.022	21	18.9	8.66	18	189.6	8.329							2.885	37	29.1	1.206
IPI00796462.1	27 kDa protein	GTP-binding nuclear protein Ran	0.906	7	13	24	251	4.783	14	49.5	0.909	10	10.2	5.071	14	55.5	0.85	13	28.4	4.594	14	27.7	4.816	5.673	26	156.1	0.823	25	34.3	5.368	26	140.9	0.914	26	32.1	6.415	26	167	5.81867							4.526	46	101.6	0.954
IPI00029468.1	Alpha-centractin	Alpha-centractin	0.7234	6	7	36	264	4.532	3	43.8	0.623	1		3.292	3	5.5	0.61	2	64.6	4.001	3	146.7	3.94167	6.569	15	192	0.852	13	61.7	7.558	15	159.5	0.968	13	62.3	7.901	15	185.1	7.34267							3.347	38	79.3	1.093
IPI00028520.2	Isoform 1 of NADH dehydrogenase [ubiquinone] flavoprotein 1, mitochondrial	NADH dehydrogenase [ubiquinone] flavoprotein 1, mitochondrial	0.7759	13	12	31	182	4.444	4	51.9	1.809	3	609.1	2.44	4	96.9	1.667	3	53.9	3.562	4	7.3	3.482	7.464	32	156	1.117	27	54.2	6.256	32	237.6	1.096	29	33	8.838	32	173.7	7.51933							4.089	20	82.7	1.169
IPI00030363.1	Acetyl-CoA acetyltransferase, mitochondrial	Acetyl-CoA acetyltransferase, mitochondrial	0.8665	5	19	50	470	2.649	10	95.4	1.045	10	20.3	2.893	10	79.3	0.797	10	48.6	2.38	10	95.3	2.64067	4.681	33	150.6	0.836	28	41.6	4.486	33	174.3	0.97	26	12.4	5.27	33	209.7	4.81233							2.361	43	140.3	0.901
IPI00219018.7	Glyceraldehyde-3-phosphate dehydrogenase	Glyceraldehyde-3-phosphate dehydrogenase	0.9821	5	35	50	1939	2.368	121	46.2	0.784	117	44.5	2.385	121	33.2	1.005	119	16.7	2.316	119	40.8	2.35633	6.668	160	71.8	0.814	154	35	7.019	160	69.4	0.969	157	24.7	7.189	160	78.1	6.95867							2.593	251	194.8	0.944
IPI00024933.3	Isoform 1 of 60S ribosomal protein L12	60S ribosomal protein L12	0.9515	2	10	22	223	1.079	3	1	1.079	3	7.2	2.923	3	25.2	0.969	3	29.5	2.989	3	11.5	2.33033	3.137	13	160.5	1.017	12	28.3	2.977	13	99.7	1.018	12	50.5	3.085	12	138.9	3.06633							1.732	44	62.5	0.932
IPI00784154.1	60 kDa heat shock protein, mitochondrial	60 kDa heat shock protein, mitochondrial	0.9476	8	35	71	835	2.562	17	53.3	0.832	15	34.5	2.253	17	90.3	0.824	15	15.9	2.008	18	41	2.27433	5.216	69	156.8	0.763	61	56.4	5.345	68	145.4	0.904	64	25	6.465	67	159.1	5.67533							4.296	73	99.5	1.029
IPI00550781.3	PRKR-interacting protein 1	PRKR-interacting protein 1	0.4728	3	3	13	50	2.914	4	162.9	2.077	4	52.3	1.705	4	20	1.328	4	10.6	2.08	3	10	2.233	3.28	7	53.6	0.748	7	22.8	0.999	7	21.1	0.883	7	49.3	1.093	7	37.2	1.79067							0.651	5	49.7	0.951
IPI00873027.2	Isoform 1 of Carbohydrate kinase domain-containing protein	Carbohydrate kinase domain-containing protein	0.9568	7	15	31	259	2.006	3	65.8	0.665	3	14.8	2.687	3	22.5	0.623	2	102.4	1.826	3	110.2	2.173	6.941	18	214.5	0.724	15	37.9	6.336	18	168.6	0.866	16	29.1	7.565	18	153	6.94733							1.665	32	66.9	1.037
IPI00440493.2	ATP synthase subunit alpha, mitochondrial	ATP synthase subunit alpha, mitochondrial	0.9946	3	38	89	1000	2.309	32	59.8	0.924	30	23.1	2.04	32	57.2	0.928	30	31.8	2.122	32	48	2.157	5.062	62	99	0.921	61	39	4.835	63	105.1	0.953	60	19	5.603	63	101	5.16667							4.766	131	227.7	1.053
IPI00024915.3	Isoform Mitochondrial of Peroxiredoxin-5, mitochondrial	Peroxiredoxin-5, mitochondrial	0.8645	4	8	18	134	1.954	3	34.8	0.996	2	37.9	2.582	3	46.4	1.076	3	2.2	1.92	3	5.7	2.152	11.837	7	15.9	0.975	6	14.8	11.732	7	32.2	0.755	7	31.6	13.327	7	5.5	12.2987							6.376	23	89.8	1.062
IPI00003377.1	Isoform 1 of Serine/arginine-rich splicing factor 7	Serine/arginine-rich splicing factor 7	0.7983	4	3	46	165	2.065	3	31.6	1.46	3	3.1	2.308	2	37.6	1.464	3	22.6	1.908	3	9.9	2.09367														5	30.5	#DIV/0!							1.216	11	54	0.889
IPI01015522.1	cDNA FLJ55253, highly similar to Actin, cytoplasmic 1	cDNA FLJ55253, highly similar to Actin, cytoplasmic 1	0.9683	11	8	37	875	1.98	26	33.4	0.903	26	37.3	2.212	27	43.5	0.948	24	22.2	2.012	27	42.8	2.068	6.809	33	87.1	0.834	31	53.9	5.837	33	110.5	0.935	31	36.5	6.118	33	99.8	6.25467							4.744	129	143.6	1.006
IPI00216456.5	Histone H2A type 1-C	Histone H2A type 1-C	0.9231	5	3	21	282	2.108	10	27.3	0.899	9	22.2	1.931	10	32.4	0.946	10	12.7	2.049	10	23.7	2.02933	6.718	15	60	1.005	15	20	6.839	15	38.7	0.93	14	24.5	6.937	15	59.5	6.83133							0.571	54	44.7	0.938
IPI00414676.6	Heat shock protein HSP 90-beta	Heat shock protein HSP 90-beta	0.634	10	5	51	258	1.731	4	51.8	1.632	4	124.3	2.193	4	65.2	1.369	4	92.2	2.149	4	104.3	2.02433	2.561	17	140.8	0.799	17	71.9	2.957	17	88.7	0.891	16	44.4	2.809	17	136.8	2.77567							1.606	27	117.8	1.13
IPI00339274.5	Histone H2A type 2-C	Histone H2A type 2-C	0.9302	3	3	22	288	2.06	11	29.2	0.899	11	24.2	1.931	10	32.4	0.967	11	11.7	2.049	10	23.7	2.01333	6.718	15	60	1.005	15	20	6.839	15	38.7	0.93	14	24.5	6.937	15	59.5	6.83133							0.552	57	40.4	0.955
IPI00179330.6	Ubiquitin-40S ribosomal protein S27a	Ubiquitin-40S ribosomal protein S27a	0.7885	22	7	25	165	1.828	4	45.3	0.805	4	49.3	2.41	4	10.2	0.707	4	72.1	1.703	4	44	1.98033	4.727	4	49.6	0.784	3	36.3	4.077	4	53.7	0.745	3	3.5	4.153	4	82.8	4.319							0.795	32	100.4	1.044
IPI00945117.1	Uncharacterized protein	Propionyl-CoA carboxylase beta chain, mitochondrial	0.9091	16	19	57	341	2.296	5	98.6	0.823	4	37.4	1.782	5	51.5	0.911	3	102.1	1.84	5	89.2	1.97267	3.13	15	88.6	0.839	11	56.8	2.812	15	107.3	0.956	10	33.2	2.239	15	82.2	2.727							2.276	49	106.8	1.292
IPI00168165.5	Uncharacterized protein	CLIP-associating protein 2	0.7224	9	6	110	260	2.506	4	8.8	1.002	5	10.3	1.244	5	29.3	1.011	5	20.8	1.936	4	41.7	1.89533	1.155	5	40.1	0.963	5	28.4	1.056	5	39.6	0.917	5	48.7	1.328	5	68.1	1.17967							1.174	2	113.6	1.482
IPI00743713.4	Pyruvate kinase	Pyruvate kinase	0.6477	4	3	41	152	2.114	7	25.4	1.108	7	31.6	1.961	7	29	1.065	7	30.1	1.609	7	33.1	1.89467	7.266	5	65.4	0.812	4	15.7	8.058	5	51.2	1.094	5	35.9	8.511	5	70.5	7.945							4.809	8	189.5	1.17
IPI00218448.4	Histone H2A.Z	Histone H2A.Z	0.8359	17	5	14	142	1.792	5	15.4	1.463	5	38.2	2.108	5	7.1	0.981	5	12.9	1.733	5	24.8	1.87767	6.563	4	38.5	1.364	4	28.2	7.063	4	21.3	1.041	4	32.6	6.728	4	32.6	6.78467							0.451	30	31.1	0.893
IPI00018352.1	Ubiquitin carboxyl-terminal hydrolase isozyme L1	Ubiquitin carboxyl-terminal hydrolase isozyme L1	0.6368	5	9	17	232	1.833	2	3.3	0.75	2	6	1.891	2	1.4	0.845	2	1.3	1.893	2	17.8	1.87233	6.985	38	137.9	0.966	36	29.5	7.362	38	129.4	0.967	38	19.8	8.111	38	150.4	7.486							1.307	19	60.4	1.008
IPI00643007.1	Isoform 3 of IST1 homolog	IST1 homolog	0.325	9	3	15	29	1.721	4	8.9	0.779	4	36.1	2.155	4	13.6	1.228	4	32.7	1.574	4	27.7	1.81667	1.386	1		0.872	1		1.464	1		1.3	1		1.288	1		1.37933
IPI00413344.3	Cofilin-2	Cofilin-2	0.9096	3	6	22	188	1.824	13	29.9	0.993	13	51	1.99	13	39.7	0.977	13	51.5	1.61	13	21.7	1.808	5.056	25	80	0.847	20	53.6	4.395	25	101	0.988	23	29.9	4.914	25	77.4	4.78833							7.248	11	31.4	1.069
IPI00382470.3	Isoform 2 of Heat shock protein HSP 90-alpha	Heat shock protein HSP 90-alpha	0.7681	12	10	72	370	1.896	6	146.4	1.54	6	121.6	2.193	6	66.9	2.175	5	51.7	1.188	7	78.1	1.759	2.532	18	138.4	0.799	17	78.9	3.227	18	60.1	0.824	17	43.1	3.255	18	69.4	3.00467							1.775	38	116.4	1.126
IPI00012011.6	Cofilin-1	Cofilin-1	0.9398	8	15	29	439	1.824	37	41.6	0.993	37	37.2	1.708	37	37.5	1.058	37	38	1.731	37	39	1.75433	4.462	56	59.2	0.866	48	49.5	4.514	56	59	0.926	48	31.5	5.039	56	46.9	4.67167							5.394	56	87.4	0.93
IPI00007611.1	ATP synthase subunit O, mitochondrial	ATP synthase subunit O, mitochondrial	0.9061	10	18	35	387	1.564	13	91.6	0.826	12	28	1.816	13	75.5	0.872	13	22.7	1.867	13	83.1	1.749	3.282	14	103.7	0.851	14	28.7	3.269	14	142.6	0.869	14	23	3.122	14	97.5	3.22433							0.858	84	82.8	0.881
IPI00554521.2	Ferritin heavy chain	Ferritin heavy chain	0.7541	10	6	16	121	1.707	8	29.9	0.679	8	13.4	1.92	8	27.2	1.078	8	14	1.582	8	41.8	1.73633	3.14	16	54.9	0.709	15	30.6	2.803	16	85.9	0.968	16	25.6	3.542	16	49.4	3.16167							0.977	19	118.6	1.004
IPI00023006.1	Actin, alpha cardiac muscle 1	Actin, alpha cardiac muscle 1	0.8912	25	6	41	651	1.802	21	18	0.835	21	34.8	1.875	22	34	0.85	20	20.5	1.508	21	36.9	1.72833	3.816	36	104.2	1.077	34	44.3	5.303	36	124.8	0.916	34	18.6	4.5	36	100.7	4.53967							3.349	104	152.8	1
IPI00219037.5	Histone H2A.x	Histone H2A.x	0.9231	2	5	23	219	1.719	9	27.5	1.025	9	19.2	1.816	9	18.3	0.984	9	19.4	1.539	9	25.8	1.69133	5.657	3	51.1	1.005	3	15.1	5.034	3	6.3	0.671	3	0.4	5.008	3	3.5	5.233							0.605	48	134.3	1.003
IPI00479186.7	Isoform M2 of Pyruvate kinase isozymes M1/M2	Pyruvate kinase isozymes M1/M2	0.9303	13	3	70	1190	1.661	100	37.5	0.837	92	37.6	1.79	99	51.7	1.004	97	27.9	1.601	99	36.4	1.684	7.064	138	76	0.903	126	37.3	5.99	138	73.1	1.049	127	19.1	8.051	138	69.6	7.035							4.367	123	158.3	1.106
IPI00219155.5	60S ribosomal protein L27	60S ribosomal protein L27	0.8529	8	15	21	196	1.825	3	2.8	1.299	3	33.8	1.645	3	30.7	0.984	3	18.6	1.503	3	5.8	1.65767	2.195	8	35	0.99	8	30.8	2.19	8	48.6	0.863	8	22.1	2.463	8	51	2.28267							0.503	56	84.3	0.939
IPI00295386.7	Carbonyl reductase [NADPH] 1	Carbonyl reductase [NADPH] 1	0.9242	4	12	30	262	1.659	13	13.6	1.029	12	16	1.654	13	26.2	1.054	11	23	1.649	13	37.7	1.654	4.513	29	44.5	0.855	25	21.9	4.349	29	53.1	0.98	28	32.2	4.798	29	56.2	4.55333							2.55	25	75.9	1.052
IPI00220665.6	Isoform 3 of Hexokinase-1	Hexokinase-1	0.7633	7	15	83	290	1.41	6	148.7	0.844	6	38.7	2.05	6	137.9	0.84	6	23	1.49	6	131.9	1.65	2.357	32	83.2	0.996	26	58.4	3.016	32	161.7	0.953	26	27.9	4.029	31	111.6	3.134							2.552	13	26.5	1.268
IPI01018161.1	pyruvate kinase isozymes M1/M2 isoform c	pyruvate kinase isozymes M1/M2 isoform c	0.9405	14	4	75	1161	1.627	100	39.7	0.843	92	34	1.763	99	51.9	1.004	97	27.9	1.545	99	38.1	1.645	6.85	134	82.7	0.903	122	37.3	5.868	134	78.3	1.044	123	19.2	7.609	134	79.2	6.77567							4.453	120	163.3	1.138
IPI00030179.3	60S ribosomal protein L7	60S ribosomal protein L7	0.7944	4	14	36	173	1.428	2	62.6	1.038	1		1.855	2	174.9	1.387	2	77	1.624	2	95.3	1.63567																#DIV/0!							0.58	47	84.7	0.938
IPI00867509.1	Coronin-1C_i3 protein	Coronin-1C_i3 protein	0.5351	6	7	39	87	1.575	4	74.2	1.418	4	49.1	2.098	4	40.5	1.217	4	14.8	1.222	4	18.5	1.63167	0.968	5	37.9	0.869	5	82.7	1.279	5	13.3	1.04	5	25.5	1.294	5	28.5	1.18033							1.404	5	84.2	1.005
IPI01011247.1	CSPG3 variant protein (Fragment)	CSPG3 variant protein (Fragment)	0.3521	3	12	50	274	2.431	7	99.6	0.953	7	82.9	1.196	7	104	0.952	7	68.1	1.253	7	98.7	1.62667	2.111	5	24.9	1.133	5	17.3	2.141	5	56.5	0.952	5	12.6	2.392	5	46.2	2.21467							0.646	41	70.7	0.967
IPI00794461.1	Histone H2B type 1-N	Histone H2B type 1-N	0.7771	26	3	24	460	1.58	26	30.3	1.059	25	28.8	1.648	26	24.3	0.974	25	24.4	1.614	26	22.1	1.614	3.917	26	43.4	1.059	26	23.5	3.858	26	63.7	0.932	26	21.8	4.146	26	45	3.97367							0.552	85	39.2	0.9
IPI00006034.1	Cysteine-rich protein 2	Cysteine-rich protein 2	0.5673	4	7	13	169	1.101	3	27.3	0.802	3	79.6	2.016	3	13.7	1.237	3	13.8	1.676	3	43	1.59767	1.408	7	44.6	0.857	5	35.6	1.282	6	36.5	0.902	6	21.8	1.356	7	19	1.34867							0.923	36	34.9	0.93
IPI00465248.5	Isoform alpha-enolase of Alpha-enolase	Alpha-enolase	0.9147	16	27	51	570	1.541	36	48.8	0.91	34	28	1.505	36	51.1	0.908	32	25.8	1.737	36	32	1.59433	4.545	56	121.8	0.94	50	55.3	4.093	57	124.3	0.941	53	30.4	4.765	57	117.1	4.46767							3.24	34	140.3	1.066
IPI00939537.1	Isoform 1 of Septin-4	Septin-4	0.6109	8	4	34	102	1.532	4	39.8	0.835	4	22.1	1.7	4	51.8	1.029	4	18.4	1.465	4	41.3	1.56567	1.265	4	61	0.892	4	29.6	1.533	4	76.8	1.019	3	38.8	1.715	4	75.9	1.50433							2.794	3	34.6	1.358
IPI00007755.3	Ras-related protein Rab-21	Ras-related protein Rab-21	0.7822	1	6	21	80	1.519	3	52.5	0.895	3	0.2	1.645	3	71.7	0.95	3	34.2	1.46	3	19.3	1.54133	3.499	9	35	1.019	9	43.4	2.946	9	81.3	0.9	9	22.2	3.667	9	38	3.37067
IPI00747810.3	52 kDa protein	52 kDa protein	0.7542	5	12	29	200	1.609	7	60.1	0.634	3	21.3	1.551	7	38.6	0.975	6	31.9	1.373	7	24.7	1.511	2.389	20	68.5	0.581	18	71	1.87	20	74.3	0.916	20	11.7	2.557	20	72.6	2.272							6.181	1		1.035
IPI00909207.1	cDNA FLJ60461, highly similar to Peroxiredoxin-2	cDNA FLJ60461, highly similar to Peroxiredoxin-2	0.9235	4	9	23	189	1.35	14	41.4	0.893	13	38.5	1.511	14	54.7	1.059	12	28	1.669	14	58.3	1.51	5.449	13	78.6	0.901	12	19.4	6.002	13	68.3	0.975	13	10.9	6.537	13	60.7	5.996							2.609	13	142.1	1.117
IPI00654755.3	Hemoglobin subunit beta	Hemoglobin subunit beta	1	15	8	20	542	1.389	48	31.1	0.903	46	44.9	1.714	49	51	0.916	45	28.8	1.413	48	40.9	1.50533	4.399	59	75.2	0.855	59	36.4	4.286	59	87.2	0.908	58	25.4	4.979	59	92.1	4.55467							0.696	99	100	0.936
IPI00297982.7	Eukaryotic translation initiation factor 2 subunit 3	Eukaryotic translation initiation factor 2 subunit 3	0.6059	4	9	33	147	1.398	7	9.8	0.747	6	45	1.717	7	38.8	0.717	7	31.2	1.378	6	30	1.49767	2.829	9	47.9	1.037	8	12.3	2.988	8	86	1.106	8	39.6	2.767	9	49.8	2.86133							1.534	19	71.5	1.017
IPI00000494.6	60S ribosomal protein L5	60S ribosomal protein L5	0.8215	2	35	52	1061	1.393	28	38.2	0.929	28	51.8	1.518	28	55.5	0.958	27	15.7	1.571	26	41.4	1.494	3.777	56	92.8	1.079	55	41.5	3.941	56	71	0.943	56	27.9	4.117	56	71.4	3.945							0.979	229	107.8	0.983
IPI00073958.1	Isoform 1 of CB1 cannabinoid receptor-interacting protein 1	CB1 cannabinoid receptor-interacting protein 1	0.7561	3	6	13	128	1.283	7	12.9	1.25	8	28.6	1.372	8	37.7	0.88	7	39.4	1.815	8	50.2	1.49	1.915	10	32.2	0.882	8	40.7	1.966	9	15.5	0.931	9	35.6	2.113	10	60.5	1.998							1.78	19	37.3	1.057
IPI00453473.6	Histone H4	Histone H4	0.8641	1	10	21	213	1.454	14	41.5	1.248	14	27.9	1.506	15	17.9	0.87	15	38.8	1.407	15	35.3	1.45567	3.868	19	41.7	0.89	18	19.4	3.788	19	50.6	0.961	19	14.8	3.991	19	46.2	3.88233							0.581	50	120.7	0.893
IPI00003856.1	V-type proton ATPase subunit E 1	V-type proton ATPase subunit E 1	0.885	5	21	32	541	1.297	29	38.1	0.93	30	38.4	1.787	31	39.3	0.871	28	23.4	1.216	30	31.8	1.43333	1.825	37	44.1	0.884	35	39.4	2.316	38	67	0.877	37	14.6	2.544	37	46.8	2.22833							1.3	64	98.7	1.031
IPI00220684.1	Isoform 3 of Heterogeneous nuclear ribonucleoprotein D0	Heterogeneous nuclear ribonucleoprotein D0	0.6797	7	3	33	351	1.389	9	9.9	1.004	9	33.2	1.499	9	20.9	0.858	9	13.4	1.391	9	5.1	1.42633	2.494	17	31.1	0.885	17	28.8	2.436	17	35	0.948	17	12.3	2.66	17	42	2.53							1.529	80	112.3	0.934
IPI00419585.9	Peptidyl-prolyl cis-trans isomerase A	Peptidyl-prolyl cis-trans isomerase A	1	20	12	27	228	1.547	8	36.4	1.04	8	27.8	1.25	8	51.2	0.981	8	8.3	1.474	8	26.9	1.42367	3.901	17	52.9	0.951	17	33.9	4.464	17	49.8	0.896	16	22.2	4.134	17	58.1	4.16633							0.967	30	67	0.845
IPI00304925.5	Heat shock 70 kDa protein 1A/1B	Heat shock 70 kDa protein 1A/1B	0.7941	11	21	53	422	1.496	9	31.3	1.24	9	24.5	1.405	9	51.4	1.013	7	34.9	1.369	8	48.3	1.42333	3.566	24	71.6	0.968	23	13.6	3.89	24	74.8	0.916	21	46.7	3.987	24	100.4	3.81433							1.509	34	167	1.229
IPI00298547.3	Protein DJ-1	Protein DJ-1	0.9524	2	11	22	244	1.237	4	15.5	0.879	4	18.7	1.564	4	26	0.835	4	13.6	1.464	4	32.2	1.42167	5.561	17	38.7	1.065	16	31.9	5.891	17	47.9	1.035	16	23.8	6.169	17	38.4	5.87367							1.786	30	68.3	0.923
IPI00007812.1	V-type proton ATPase subunit B, brain isoform	V-type proton ATPase subunit B, brain isoform	0.8258	12	19	42	378	1.565	4	145.3	0.938	4	42.6	1.189	5	51.2	0.806	4	51.3	1.51	5	58.8	1.42133	2.388	19	150.3	0.831	17	26.3	2.618	19	133	0.924	19	21	2.549	19	128.7	2.51833							1.555	56	147.1	0.993
IPI00012750.3	40S ribosomal protein S25	40S ribosomal protein S25	0.624	1	7	15	77	1.653	2	48	0.711	2	11.6	1.231	2	7.8	0.898	2	14.6	1.378	2	2.2	1.42067	2.156	1		1.578	1		1.715	1		1.392	1		2.756	1		2.209							0.902	12	103.8	0.882
IPI00220301.5	Peroxiredoxin-6	Peroxiredoxin-6	0.808	2	12	18	93	1.468	2	52.4	0.601	2	59.8	1.492	2	13.9	0.836	2	22.5	1.3	2	11.8	1.42	6.359	7	52.3	0.554	5	21	5.415	7	48.5	0.577	7	45.6	8.296	7	41.2	6.69							1.567	22	41.6	1.04
IPI00029111.3	dihydropyrimidinase-related protein 3 isoform 1	dihydropyrimidinase-related protein 3 isoform 1	0.8099	6	4	49	357	1.404	10	35.1	1.003	7	20.2	1.648	10	49.3	0.992	8	17.6	1.205	10	43.3	1.419	4.33	15	97.8	0.904	12	40.4	6.272	15	40.1	0.858	11	26.8	4.802	15	77.8	5.13467							3.76	19	283.3	1.07
IPI00883655.2	dihydropyrimidinase-related protein 2 isoform 1	dihydropyrimidinase-related protein 2 isoform 1	0.8434	10	25	62	1224	1.449	58	34.2	0.937	55	39.4	1.485	57	45.7	0.992	54	25.8	1.299	58	36.9	1.411	4.013	90	82.4	0.937	82	44	3.857	92	108.9	0.963	81	24.1	4.41	92	104.1	4.09333							2.183	94	172.6	0.993
IPI00295832.1	Oligodendrocyte-myelin glycoprotein	Oligodendrocyte-myelin glycoprotein	0.7614	1	7	26	168	1.412	5	8	0.783	5	33.8	1.431	5	29.7	1.087	6	9.9	1.386	6	3.3	1.40967	1.097	15	26.1	0.898	14	20.3	1.18	15	27.7	1.095	14	38.7	1.383	15	21.8	1.22							1.46	8	29.2	1.363
IPI00294911.1	Succinate dehydrogenase [ubiquinone] iron-sulfur subunit, mitochondrial	Succinate dehydrogenase [ubiquinone] iron-sulfur subunit, mitochondrial	0.8429	1	7	43	161	1.341	2	9	0.823	2	16.2	1.731	2	22.2	0.642	2	52.7	1.157	2	34.8	1.40967	2.773	7	24	0.559	6	105.4	2.835	7	14.4	0.906	7	39.6	3.204	7	14.7	2.93733							2.943	8	26.5	0.983
IPI00017802.1	Isoform 1 of Methylglutaconyl-CoA hydratase, mitochondrial	Methylglutaconyl-CoA hydratase, mitochondrial	0.7788	3	11	33	175	1.442	8	26.5	1.016	7	13.1	1.521	8	23.8	1.075	8	29	1.221	8	25.4	1.39467	1.908	11	34	0.771	11	46.1	1.948	11	48.7	1.081	11	26.3	2.081	11	36.3	1.979							1.725	17	40.9	0.934
IPI00216587.9	40S ribosomal protein S8	40S ribosomal protein S8	0.6298	2	8	15	104	1.836	3	30.1	1.244	3	34.9	1.157	3	24.5	0.949	3	8.6	1.182	3	12.2	1.39167	0.78	3	18.1	0.977	3	15.3	1.148	3	41.2	0.824	3	26.5	1.201	3	10.9	1.043							1.182	23	62.9	0.988
IPI00556376.2	dihydropyrimidinase-related protein 1 isoform 1	dihydropyrimidinase-related protein 1 isoform 1	0.8921	4	21	60	834	1.477	27	52.3	0.921	22	31.4	1.396	27	59.9	0.932	22	39.3	1.302	27	30.8	1.39167	4.982	57	67.3	0.879	48	38.4	5.181	57	61.4	1.03	47	23.5	5.467	57	57.4	5.21							3.829	67	72.5	1.035
IPI00003362.3	78 kDa glucose-regulated protein	78 kDa glucose-regulated protein	0.5872	2	6	44	238	1.471	1		0.723	1		1.405	1		0.692	1		1.28	1		1.38533	5.237	20	73.8	0.924	16	33.3	4.639	20	68.8	1.035	18	20.7	7.08	20	57.7	5.652							2.577	7	43	1.212
IPI00004358.4	Glycogen phosphorylase, brain form	Glycogen phosphorylase, brain form	0.656	7	9	60	174	1.304	2	8.8	0.669	2	28.4	1.27	2	12	1.028	2	3.6	1.582	2	59.5	1.38533	2.746	11	121.4	0.97	9	54.5	2.677	10	121.4	0.906	10	21.5	3.038	11	109.7	2.82033							2.138	8	171	1.127
IPI00003865.1	Isoform 1 of Heat shock cognate 71 kDa protein	Heat shock cognate 71 kDa protein	0.8854	17	23	69	725	1.435	17	15.6	1.027	17	18.7	1.439	16	35.1	0.876	16	28.4	1.28	17	24.7	1.38467	3.627	65	91.1	0.922	60	30.6	3.758	65	80.5	0.925	61	29.5	4.871	65	91.2	4.08533							1.808	79	101.1	1.081
IPI01015278.1	cDNA FLJ58314, highly similar to Mitogen-activated protein kinase 1	cDNA FLJ58314, highly similar to Mitogen-activated protein kinase 1	0.8448	30	12	30	169	1.437	5	13.7	0.712	5	55.8	1.453	5	19.6	0.829	5	21.1	1.263	5	13.7	1.38433	1.688	7	8.2	0.903	7	9.6	1.768	7	18.2	0.998	7	6.3	2.105	7	11.7	1.85367							1.671	20	64.7	1.027
IPI00022256.3	Isoform 1 of AP-2 complex subunit mu	AP-2 complex subunit mu	0.8736	11	18	57	366	1.376	19	31.5	0.969	17	26.2	1.447	20	34	1.076	17	26.3	1.33	18	45	1.38433	2.505	27	43	0.982	26	38.1	2.226	27	46.1	1.074	26	36.9	2.949	27	72.3	2.56							1.612	27	107.8	0.991
IPI00169383.3	Phosphoglycerate kinase 1	Phosphoglycerate kinase 1	0.9209	5	18	51	350	1.219	13	42.4	0.805	13	44.8	1.362	14	28	1.042	14	22.3	1.56	14	37.5	1.38033	6.398	48	69.4	0.899	41	53.8	5.669	48	80.7	1.013	46	33.9	7.761	48	80.5	6.60933							1.889	21	27.6	1.042
IPI00007702.1	Heat shock-related 70 kDa protein 2	Heat shock-related 70 kDa protein 2	0.8419	3	16	62	426	1.451	3	2	0.944	3	41.2	1.405	3	20.9	0.792	3	20.2	1.28	3	10.8	1.37867	3.973	36	99.2	0.939	34	27.4	4.359	36	88.7	0.929	36	36.3	5.488	36	101.3	4.60667							3.411	62	140.9	1.142
IPI00410714.5	Hemoglobin subunit alpha	Hemoglobin subunit alpha	1	2	11	18	377	1.338	17	16.2	0.902	17	55.4	1.513	18	27.4	1.005	18	28.8	1.284	17	45.9	1.37833	4.188	26	94.6	0.883	26	30.4	5.09	26	61.3	0.816	26	16.6	4.704	26	83	4.66067							0.514	93	121.9	0.931
IPI00916367.1	Uncharacterized protein	Uncharacterized protein	0.4865	2	8	28	147	1.17	9	40.4	1.822	8	29.3	1.57	8	32.8	1.003	7	15	1.392	9	42.7	1.37733	1.242	12	34.8	0.971	12	20.2	1.343	12	31.2	0.938	12	34.6	1.484	12	24.4	1.35633
IPI00745056.1	Isoform 2 of Neuronal-specific septin-3	Neuronal-specific septin-3	0.8229	5	18	36	316	1.06	6	37.6	0.841	6	48.7	1.494	6	20.7	0.692	6	28.2	1.564	6	32.1	1.37267	3.411	30	51	0.881	27	45.4	3.733	30	65.3	0.963	28	25	4.011	30	65	3.71833							3.853	28	134.9	1.22
IPI00005724.1	LanC-like protein 1	LanC-like protein 1	0.7268	3	3	25	155	1.295	11	30	1.092	10	30.5	1.296	12	35	0.982	11	13.5	1.513	12	24.6	1.368	1.303	13	54.4	0.952	13	30.3	1.273	13	33.1	1.022	13	21.2	1.693	13	35.4	1.423							1.813	9	75.4	1.169
IPI00396131.4	cDNA FLJ56221, highly similar to YTH domain protein 3	cDNA FLJ56221, highly similar to YTH domain protein 3	0.4915	3	3	28	74	1.21	1		0.769	1		1.562	1		1.237	1		1.331	1		1.36767	0.939	4	24.2	0.663	4	21.4	0.909	4	12.9	0.939	4	13.4	0.977	4	15.2	0.941667							0.729	5	69.7	0.983
[truncated: 323 more rows]
[truncated: 33 more columns]

## Sheet: Fig1-source data 1
Figure 1 ̶ source source data 1: Experiment I-III interactome data (alphabetically sorted)
												Experiment I											Experiment II									Experiment III
[truncated: 673 more rows]
