# Supplementary material for: Somatostatin binds to the human amyloid β peptide and favors the formation of distinct oligomers
Source: eLife. 2017 Jun 26;6:e28401. doi: 10.7554/eLife.28401 (PMC5505701; doi:10.7554/eLife.28401)
Supplement: Supplementary file 1. — DOI: http://dx.doi.org/10.7554/eLife.28401.018 [file elife-28401-supp1.xlsx]

## Sheet: Supplementary Table 1
Supplementary Table 1: Subset of Aβ1-42 interactors sorted by protein category
					biotin-oAβ 1-42		oAβ 1-42-biotin		oAβ 1-42-biotin
Accession	Description	Coverage	#Unique	# Peptides	/ biotin	Count	/ biotin	Count	/ mAβ 1-42-biotin	Count	# AAs	MW [kDa]
IPI00023006.1	Actin, alpha cardiac muscle 1	0.8912	6	41	4.53967	36	1.72833	21	3.707	104	377	42
IPI01015522.1	Actin, cytoplasmic 1	0.9683	8	37	6.25467	33	2.068	26	4.7065	129	347	38.6
IPI00333068.4	Actin-related protein 2/3 complex subunit 1A	0.7351	10	30	3.04167	8			2.9275	7	370	41.5
IPI00005160.3	Actin-related protein 2/3 complex subunit 1B	0.6075	3	17	2.909	5					372	40.9
IPI00005162.3	Actin-related protein 2/3 complex subunit 3	0.9494	4	21	3.307	11			1.8685	14	178	20.5
IPI00028091.3	Actin-related protein 3	0.5478	6	24	7.452	9			1.808	4	418	47.3
IPI00007068.1	Actin-related protein 3B	0.5096	4	21	4.76633	11					418	47.6
IPI00440493.2	ATP synthase subunit alpha, mitochondrial	0.9946	38	89	5.16667	62	2.157	32	4.875	131	553	59.7
IPI00029133.4	ATP synthase subunit b, mitochondrial	0.6055	4	17					1.626	9	256	28.9
IPI00303476.1	ATP synthase subunit beta, mitochondrial	0.8355	14	48	8.586	3			2.6055	21	529	56.5
IPI00395769.2	ATP synthase subunit gamma, mitochondrial	0.596	6	25	8.57367	3			3.2895	19	297	32.9
IPI00007611.1	ATP synthase subunit O, mitochondrial	0.9061	18	35	3.22433	14	1.749	13	0.9475	84	213	23.3
IPI00218848.5	ATP synthase, F0 complex, subunit E, mitochondrial	0.7778	4	7	3.375	1			0.6805	7	72	8.3
IPI00456008.1	ATP synthase-coupling factor 6, mitochondrial	0.8966	6	14					1.0065	20	116	13.4
IPI00029468.1	Centractin, alpha	0.7234	7	36	7.34267	15	3.94167	3	3.107	38	376	42.6
IPI00029469.1	Centractin, beta	0.7606	3	26	7.86533	7			3.247	39	376	42.3
IPI00400826.1	Clusterin	0.6886	13	44	2.58067	6			1.046	24	501	57.8
IPI00012011.6	Cofilin-1	0.9398	15	29	4.67167	56	1.75433	37	5.341	56	166	18.5
IPI00413344.3	Cofilin-2	0.9096	6	22	4.78833	25	1.808	13	6.9265	11	166	18.7
IPI00015911.2	Dihydrolipoyl dehydrogenase, mitochondrial	0.6778	10	38	4.092	13			2.606	20	509	54.1
IPI00014439.4	Dihydropteridine reductase	0.7664	3	17	1.985	8					244	25.8
IPI00556376.2	Dihydropyrimidinase-related protein 1	0.8921	21	60	5.21	57	1.39167	27	3.7145	67	686	74.2
IPI00883655.2	Dihydropyrimidinase-related protein 2	0.8434	25	62	4.09333	90	1.411	58	2.1885	94	677	73.5
IPI00029111.3	Dihydropyrimidinase-related protein 3	0.8099	4	49	5.13467	15	1.419	10	3.4005	19	684	73.9
IPI00335509.3	Dihydropyrimidinase-related protein 5	0.7713	8	42	7.051	6			3.786	8	564	61.4
IPI00012535.1	DnaJ homolog subfamily A member 1	0.7406	19	34	3.037	1			3.0935	28	397	44.8
IPI00032406.1	DnaJ homolog subfamily A member 2	0.9029	10	38	5.28033	5			6.1035	19	412	45.7
IPI00179187.4	DnaJ homolog subfamily A member 3, mitochondrial	0.7417	6	31	6.928	3			9.5705	8	453	49.6
IPI00556073.2	DnaJ homolog subfamily B member 6	0.48	7	14			1.27367	3	2.9475	18	325	35.7
IPI00003438.2	DnaJ homolog subfamily C member 8	0.6126	6	23	1.54633	11	1.174	7			253	29.8
IPI00010810.1	Electron transfer flavoprotein subunit alpha, mitochondrial	0.964	16	36	3.028	14			4.4425	38	333	35.1
IPI00004902.1	Electron transfer flavoprotein subunit beta	0.8157	9	22	4.402	18			2.8815	9	255	27.8
IPI00396485.3	Elongation factor 1-alpha 1	0.8009	6	35	2.642	29	1.31933	24	2.637	23	462	50.1
IPI00014424.1	Elongation factor 1-alpha 2	0.797	11	38	3.047	46	1.354	31	2.4505	58	463	50.4
IPI00304925.5	Heat shock 70 kDa protein 1A/1B	0.7941	21	53	3.81433	24	1.42333	9	1.4695	34	641	70
IPI00003865.1	Heat shock cognate 71 kDa protein	0.8854	23	69	4.08533	65	1.38467	17	1.764	79	646	70.9
IPI00382470.3	Heat shock protein HSP 90-alpha	0.7681	10	72	3.00467	18	1.759	6	1.794	38	854	98.1
IPI00414676.6	Heat shock protein HSP 90-beta	0.634	5	51	2.77567	17	2.02433	4	1.6545	27	724	83.2
IPI00220362.5	Heat shock protein, 10 kDa, mitochondrial	0.9314	9	17	1.122	24	1.16333	14	0.8105	27	102	10.9
IPI00784154.1	Heat shock protein, 60 kDa, mitochondrial	0.9476	35	71	5.67533	69	2.27433	17	4.211	73	573	61
IPI00007702.1	Heat shock-related 70 kDa protein 2	0.8419	16	62	4.60667	36	1.37867	3	3.1405	62	639	70
IPI00410714.5	Hemoglobin subunit alpha	1	11	18	4.66067	26	1.37833	17	0.59	93	142	15.2
IPI00654755.3	Hemoglobin subunit beta	1	8	20	4.55467	59	1.50533	48	0.772	99	147	16
IPI00473011.3	Hemoglobin subunit delta	1	7	20	3.467	41	1.204	17	0.674	97	147	16
IPI00550239.4	Histone H1.0	0.933	30	55	1.10633	40	1	35	0.4505	111	194	20.9
IPI00217465.5	Histone H1.2	0.9296	10	55	1.18667	66	1.05533	43	0.511	137	213	21.4
IPI00217466.3	Histone H1.3	0.9502	5	52	1.20633	50	1.05167	33	0.429	118	221	22.3
IPI00217467.3	Histone H1.4	0.9543	12	54	1.18967	68	1.055	45	0.4785	191	219	21.9
IPI00217468.3	Histone H1.5	0.8894	13	41	1.19467	34	1.048	21	0.463	91	226	22.6
IPI00021924.1	Histone H1x	0.8873	33	48	1.17	57	1.03367	49	0.5175	144	213	22.5
IPI00216456.5	Histone H2A type 1-C	0.9231	3	21	6.83133	15	2.02933	10	0.5945	54	130	14.1
IPI00219037.5	Histone H2A.x	0.9231	5	23	5.233	3	1.69133	9	0.6675	48	143	15.1
IPI00218448.4	Histone H2A.Z	0.8359	5	14	6.78467	4	1.87767	5	0.5115	30	128	13.5
IPI00794461.1	Histone H2B type 1-N	0.7771	3	24	3.97367	26	1.614	26	0.612	85	166	18.8
IPI00219038.9	Histone H3.3	0.8529	3	20	1.401	2	1.25867	3	0.8505	15	136	15.3
IPI00453473.6	Histone H4	0.8641	10	21	3.88233	19	1.45567	14	0.6075	50	103	11.4
IPI00219381.5	NADH dehydrogenase 1 alpha subcomplex subunit 2	0.9596	6	13	1.373	23	1.05167	24	0.9965	1	99	10.9
IPI00452731.6	NADH dehydrogenase 1 alpha subcomplex subunit 7	0.8673	8	21	1.36333	18	1.05	14	0.9535	7	113	12.5
IPI00028520.2	NADH dehydrogenase flavoprotein 1, mitochondrial	0.7759	12	31	7.51933	32	3.482	4	4.0835	20	464	50.8
IPI00011217.3	NADH dehydrogenase iron-sulfur protein 4, mitochondrial	0.9371	8	26	1.30667	32	1.087	37	0.691	17	175	20.1
IPI00220063.5	NADH dehydrogenase iron-sulfur protein 5	0.7736	3	9	1.43767	5	1.11933	4	0.691	4	106	12.5
IPI00000874.1	Peroxiredoxin-1	0.8593	13	23	2.625	35	1.102	26	2.666	29	199	22.1
IPI00909207.1	Peroxiredoxin-2	0.9235	9	23	5.996	13	1.51	14	2.3955	13	183	20.1
IPI00024915.3	Peroxiredoxin-5, mitochondrial	0.8645	8	18	12.2987	7	2.152	3	5.901	23	214	22.1
IPI00220301.5	Peroxiredoxin-6	0.808	12	18	6.69	7	1.42	2	1.539	22	224	25
IPI00299402.1	Pyruvate carboxylase, mitochondrial	0.5688	4	64					1.0015	11	1178	129.6
IPI00306301.2	Pyruvate dehydrogenase E1 subunit alpha, mitochondrial	0.8692	24	53	2.446	2			3.3	60	428	47.5
IPI00003925.6	Pyruvate dehydrogenase E1 subunit beta, mitochondrial	0.9526	15	29					4.625	55	359	39.2
IPI00743713.4	Pyruvate kinase	0.6477	3	41	7.945	5	1.89467	7	4.5045	8	599	64.5
IPI00479186.7	Pyruvate kinase isozymes M1/M2	0.9303	3	70	7.035	138	1.684	100	4.3295	123	531	57.9
IPI00219675.1	Ras-related C3 botulinum toxin substrate 1	0.5498	7	16	4.13333	11			2.1965	26	211	23.5
IPI00291928.8	Ras-related protein Rab-14	0.7488	4	17	2.349	3			3.79	10	215	23.9
IPI00005719.1	Ras-related protein Rab-1A	0.8049	4	18	10.5197	3			3.276	6	205	22.7
IPI00007755.3	Ras-related protein Rab-21	0.7822	6	21	3.37067	9	1.54133	3			225	24.3
IPI00018352.1	Ubiquitin carboxyl-terminal hydrolase isozyme L1	0.6368	9	17	7.486	38	1.87233	2	1.3905	19	223	24.8
IPI00179330.6	Ubiquitin-40S ribosomal protein S27a	0.7885	7	25	4.319	4	1.98033	4	0.8215	32	156	18
IPI00007812.1	V-type proton ATPase subunit B, brain isoform	0.8258	19	42	2.51833	19	1.42133	4	1.743	56	511	56.5
IPI00007814.3	V-type proton ATPase subunit C 1	0.7408	9	40	1.30067	14	1.27867	20	2.1035	6	382	43.9
IPI00001568.1	V-type proton ATPase subunit D	0.8502	14	39	1.437	36	1.31467	28	0.9785	42	247	28.2
IPI00003856.1	V-type proton ATPase subunit E 1	0.885	21	32	2.22833	37	1.43333	29	1.262	64	226	26.1
IPI00032147.1	V-type proton ATPase subunit G 2	0.9068	5	19	1.23067	27	1.05867	24	0.702	48	118	13.6
IPI00414079.1	V-type proton ATPase subunit H	0.8323	9	37	3.395	8			4.077	14	465	54.1
